# Supplementary material for: Deletion of a Single LeishIF4E-3 Allele by the CRISPR-Cas9 System Alters Cell Morphology and Infectivity of Leishmania
Source: mSphere. 2019 Sep 4;4(5):e00450-19. doi: 10.1128/mSphere.00450-19 (PMC6731530; doi:10.1128/mSphere.00450-19)
Supplement: TABLE S1 [file mSphere.00450-19-st001.xlsx]

## Sheet: Transcripts enriched with 4E3
	Gene ID	BaseMean	log2FoldChange	lfcSE	Statistic	P adj	PD mean	Description
		Ribosomal Proteins (3)
	LmxM.08_29.2370	1298.39	1.76682	0.0778737	22.6883	2.76077e-111	2007.27	60S ribosomal protein L39, putative
	LmxM.26.1630	1121.04	1.7016	0.0965368	17.6265	4.45559e-67	1715.06	40S ribosomal protein S33, putative
	LmxM.06.0570	6447.03	1.64901	0.0682845	24.1492	3.80834e-126	9780.98	60S ribosomal protein L23a, putative
		Translation factors (1)
	LmxM.34.4130	892.915	1.62337	0.0808208	20.086	3.19748e-87	1345.14	polyadenylate-binding protein 2
		RNA binding (6)
	LmxM.34.2200	372.795	3.50094	0.114042	30.6986	4.59066e-204	684.761	RNA-binding protein, putative
	LmxM.32.1460	49.355	3.33033	0.291757	11.4147	2.58707e-28	89.5187	RNA recognition motif. (a.k.a. RRM, RBD, or RNP domain), putative
	LmxM.29.3430	344.834	3.08999	0.117443	26.3106	7.70724e-150	617.344	protein mkt1, putative
	LmxM.08_29.1390	192.748	2.98173	0.255451	11.6724	1.40078e-29	342.044	RNA binding protein, putative
	LmxM.30.1030	129.032	1.98117	0.24755	8.00301	3.77e-14	205.369	RNA recognition motif. (a.k.a. RRM, RBD, or RNP domain), putative
	LmxM.23.0720	55.8495	1.90478	0.283252	6.7247	3.72131e-10	87.8515	RNA recognition motif. (a.k.a. RRM, RBD, or RNP domain), putative
		Signalling proteins (5)
	LmxM.16.1140	88.6258	2.84336	0.22289	12.7568	2.89261e-35	155.445	WW domain containing protein, putative
	LmxM.36.4250	31.3388	2.81409	0.376822	7.46796	2.13073e-12	54.784	serine/threonine kinase, putative
	LmxM.36.4550	36.2573	2.62617	0.472031	5.56355	3.77715e-07	62.492	related to elongation factor-2 kinase efk-1b isoform-like protein
	LmxM.36.2290	32.8507	1.78994	0.376479	4.75442	1.99531e-05	51.4496	serine/threonine protein kinase, putative
	LmxM.36.0910	272.683	1.68712	0.21268	7.93268	6.48875e-14	415.824	mitogen-activated protein kinase-like protein
		Metabolic proteins (3)
	LmxM.14.0470	45.5309	5.33247	0.328034	16.2558	4.54371e-57	88.7739	UDP-glucoronosyl and UDP-glucosyl transferase, putative
	LmxM.32.1760	22.5028	4.76791	0.460193	10.3607	2.09384e-23	43.4328	OTT_1508-like deaminase, putative
	LmxM.29.2090	47.7747	2.30219	0.298841	7.70375	3.70739e-13	79.3485	alcohol dehydrogenase, putative
		Cytoskeleton (2)
	LmxM.13.0700	93.422	3.25867	0.210216	15.5015	5.75861e-52	168.835	kinesin, putative
	LmxM.14.1110	134.322	1.59717	0.18638	8.54011	4.84e-16	201.289	kinesin K39, putative
		Chaperones (1)
	LmxM.24.1300	113.028	1.81318	0.205074	8.84158	3.73198e-17	176.175	DNAJ-domain protein, putative
		Flagellar (2)
	LmxM.14.1120	549.61	3.34	0.28	23.79	3.63849e-27	835.91	flagellar attachment zone protein 1, putative (fragment)
	LmxM.15.0440	23.12	13.5	3.3	14.09	0.03	44.55	tb-292 membrane associated protein-like protein
		Transport (1)
	LmxM.36.4870	69.3453	1.91175	0.254732	7.50495	1.64821e-12	110.072	Sugar efflux transporter for intercellular exchange, putative
		Surface proteins (3)
	LmxM.34.0540	13.7162	7.03366	0.782351	8.99042	1.02144e-17	27.2217	proteophosphoglycan ppg3, putative
	LmxM.33.0970	517.549	2.11735	0.137436	15.4061	2.3905e-51	841.717	amastin-like protein
	LmxM.34.0500a	23.6874	1.6751	0.439961	3.80738	0.000877135	35.8202	proteophosphoglycan ppg3, putative
		Cilium specific protein (1)
	LmxM.36.4890	37.9296	1.97587	0.343804	5.74708	1.39089e-07	60.2574	Leucine rich repeat, putative
		Nuclear (5)
	LmxM.36.4060	1001.45	2.97022	0.255653	11.6182	2.57483e-29	1776.69	regulator of chromosome condensation 1-like protein
	LmxM.30.1340	27.4334	1.74058	0.415252	4.19162	0.00021113	41.9749	'Cold-shock' DNA-binding domain containing protein, putative
	LmxM.36.6780	78.8163	3.37213	0.352108	9.57699	4.69343e-20	143.852	nuclear lim interactor-interacting factor, putative
	LmxM.34.1040	314.851	3.46892	0.131638	26.352	2.75755e-150	577.654	zinc finger CCCH domain containing protein 11
	LmxM.25.1443	250.637	2.55723	0.260303	9.82407	4.40955e-21	428.868	U1 small nuclear ribonucleoprotein 24 kDa
		Hypotheticals (18)
	LmxM.26.1780	29.6916	7.37616	0.572699	12.8797	6.07515e-36	59.0263	hypothetical protein, unknown function
	LmxM.22.1690	545.22	18.35	1.53	76.91	4.85638e-100	1046.8	hypothetical protein
	LmxM.19.1690	8.21973	4.02568	0.796626	5.05341	5.07534e-06	15.4981	hypothetical protein
	LmxM.09.0690	21.5432	3.3818	0.438339	7.71503	3.41638e-13	39.2541	hypothetical protein, conserved
	LmxM.34.2130	97.1463	3.17616	0.208394	15.2411	2.91664e-50	175.221	hypothetical protein, unknown function
	LmxM.34.2610	24.8942	2.76682	0.413324	6.69406	4.53421e-10	43.4646	hypothetical protein, unknown function
	LmxM.15.0750	43.3978	2.50011	0.312954	7.98874	4.19957e-14	73.7477	hypothetical protein, unknown function
	LmxM.12.0490	73.374	2.4753	0.245051	10.1012	2.86458e-22	124.044	hypothetical protein, unknown function
	LmxM.36.5490	114.035	2.35047	0.355227	6.61681	7.53744e-10	190.425	hypothetical protein, conserved
	LmxM.34.4290	159.994	1.97628	0.236371	8.36093	2.10777e-15	254.647	hypothetical protein, unknown function
	LmxM.24.1650	88.1505	1.96099	0.224434	8.73751	9.045e-17	140.727	hypothetical protein, conserved
	LmxM.30.1520	245.993	1.79913	0.161189	11.1616	4.41534e-27	381.607	hypothetical protein, conserved
	LmxM.20.1175	31.1853	1.79834	0.377722	4.76101	1.93585e-05	48.225	hypothetical protein
	LmxM.26.1015	52.8592	1.78699	0.289194	6.17922	1.12694e-08	81.665	hypothetical protein
	LmxM.22.0100	66.9905	1.77003	0.475234	3.72454	0.00116252	103.509	hypothetical protein, conserved
	LmxM.12.0470	118.933	1.70873	0.33162	5.15268	3.09681e-06	181.794	hypothetical protein, unknown function
	LmxM.31.0980	128.439	1.66361	0.252112	6.59869	8.47743e-10	195.511	hypothetical protein, conserved
	LmxM.29.1730	102.987	1.62035	0.216021	7.50088	1.69475e-12	155.948	hypothetical protein, conserved
		Miscellaneous (3)
	LmxM.13.1390	58.276	2.33601	0.273543	8.53982	4.84307e-16	97.6351	Beta-lactamase superfamily domain containing protein, putative
	LmxM.29.2200	392.322	2.01298	0.139652	14.4142	5.68156e-45	628.5	Zinc finger C-x8-C-x5-C-x3-H type (and similar), putative
	LmxM.33.0700	107.473	1.65454	0.206816	8.00004	3.84545e-14	163.153	Uncharacterized conserved protein (DUF2039), putative

## Sheet: DESeq2 normalized log2
	Gene ID	PD 4E3-SBP RNA-1	PD 4E3-SBP RNA-2	PD 4E3-SBP RNA-3	4E3-SBP Total-1	4E3-SBP Total-2	4E3-SBP Total-3
	LmxM.26.0390	7.55751	7.86512	6.96579	7.41129	7.4219	7.44073
	LmxM.15.1000	12.2226	12.4393	12.2075	10.9932	11.0197	11.158
	LmxM.31.0840	9.80778	10.0109	10.0821	9.47362	9.49033	9.48693
	LmxM.18.1640	10.3352	10.3659	10.4059	10.2943	10.3066	10.2269
	LmxM.24.1160	7.55751	7.97569	7.69813	7.9885	7.94837	7.95567
	LmxM.06.1120	6.56515	6.04444	5.66107	6.43252	6.53869	6.6731
	LmxM.34.2725	8.0293	8.64493	8.1399	8.78009	8.76805	8.62964
	LmxM.36.4690	7.4755	6.9274	6.2365	7.15693	7.22686	7.03237
	LmxM.17.0410	6.56515	7.31163	7.37794	7.81611	7.83483	7.87645
	LmxM.29.2540	7.77881	8.21991	7.69813	8.0939	8.07435	8.08502
	LmxM.34.0800	6.97637	4.8509	5.40373	7.03661	7.07627	7.10949
	LmxM.30.0910	7.4755	7.68153	7.2269	7.76148	7.85494	7.66889
	LmxM.22.0460	11.9387	11.7193	11.6588	10.5607	10.538	10.7422
	LmxM.33.1010	7.63511	7.61476	7.96001	7.53573	7.58167	7.61328
	LmxM.07.0370	5.41415	6.40214	5.09029	6.43252	6.38121	6.3522
	LmxM.36.0300	6.39713	5.56773	6.2365	7.25572	7.20509	7.10949
	LmxM.04.0250	5.98779	7.39359	6.76111	7.1668	7.16807	7.21748
	LmxM.29.3730	9.46941	8.34877	9.09435	8.35049	8.14246	8.43404
	LmxM.16.1300	8.90648	8.71036	8.77852	8.68189	8.664	8.75868
	LmxM.27.0690	7.38854	7.61476	7.86088	8.0939	8.07663	8.04742
	LmxM.31.2490	7.70875	7.47114	7.96001	7.73521	7.64617	7.75863
	LmxM.02.0650	6.20693	7.47114	7.69813	6.97683	6.92342	7.08496
	LmxM.10.1230	8.08567	8.12712	8.18157	8.52547	8.53741	8.27525
	LmxM.34.1110	8.5931	9.05067	8.54304	8.43271	8.4298	8.49199
	LmxM.23.1410	8.77552	8.46707	8.5107	8.32869	8.34087	8.51852
	LmxM.16.0005	8.08567	8.64493	8.33718	8.04484	8.06747	8.23461
	LmxM.26.0410	5.72929	6.9274	5.87938	6.28338	6.30919	6.49993
	LmxM.34.1900	11.7335	11.7585	11.6551	10.9089	10.846	10.9873
	LmxM.25.1520	8.55368	8.57639	8.5107	8.49665	8.51315	8.57592
	LmxM.10.1250	8.1922	8.61107	8.5107	8.99737	9.04332	8.92117
	LmxM.32.2440	10.8319	11.0037	10.5951	10.1267	10.0161	10.0425
	LmxM.34.5230	8.55368	8.12712	8.44378	7.90324	7.92383	7.91932
	LmxM.34.4760	7.90948	7.80648	8.47763	8.49187	8.51146	8.532
	LmxM.07.0831	5.41415	4.8509	6.52252	6.47547	6.43207	6.39449
	LmxM.15.0990	8.38423	8.86202	8.77852	8.81116	8.82862	8.92808
	LmxM.27.1410	6.20693	6.23435	7.05818	7.45487	7.52171	7.5531
	LmxM.09.0730	6.97637	6.68855	7.37794	6.71981	6.74096	6.82512
	LmxM.33.0210	7.97063	8.38929	8.05275	7.60748	7.59049	7.62294
	LmxM.19.0800	10.2266	10.293	10.2482	9.74501	9.63921	9.75278
	LmxM.33.1370	6.85188	6.55244	7.30439	7.18092	7.24627	7.19771
	LmxM.23.0940	8.33857	7.31163	7.44791	7.46468	7.51667	7.62146
	LmxM.05.0530	6.85188	7.22474	8.09698	7.64794	7.58086	7.63549
	LmxM.13.1510	7.09097	5.82569	6.76111	6.88424	6.8371	6.72373
	LmxM.12.0290	7.84563	8.12712	8.29982	8.37527	8.3342	8.45708
	LmxM.19.0940	6.71563	6.9274	6.64674	7.19491	7.18087	7.07632
	LmxM.33.3080	8.87484	8.89053	8.7511	8.93814	8.96006	8.90997
	LmxM.15.0860	6.85188	7.47114	7.57844	7.04019	7.01325	7.12108
	LmxM.31.1520	7.70875	7.74536	7.86088	7.64403	7.63536	7.47233
	LmxM.34.4060	8.51315	9.07572	8.57466	8.33308	8.38717	8.39204
	LmxM.30.2170	8.84249	8.61107	8.85778	8.92916	9.05003	8.95952
	LmxM.24.1860	7.84563	7.97569	7.75445	8.10762	8.1359	8.09093
	LmxM.32.1140	8.99744	9.1948	8.98091	8.66691	8.46817	8.52051
	LmxM.25.0490	10.5508	10.4353	10.6257	10.8756	10.9742	10.9575
	LmxM.30.1900	10.9731	11.0675	10.7761	9.67476	9.61288	9.75718
	LmxM.36.6060	11.1354	11.1872	11.1354	10.1756	10.1591	10.2113
	LmxM.10.0465	9.96631	10.0109	10.1881	10.1094	10.0468	10.0175
	LmxM.29.2500	6.71563	6.68855	5.87938	6.75655	6.82356	6.7484
	LmxM.32.1850	7.09097	7.39359	7.69813	6.88954	6.86381	6.92346
	LmxM.33.2420	8.90648	8.91848	8.9083	8.66691	8.61256	8.58317
	LmxM.16.1560	8.77552	8.50444	8.3736	8.61142	8.66931	8.63516
	LmxM.32.0870	8.29141	8.21991	8.54304	8.24739	8.28811	8.30373
	LmxM.18.0170	6.39713	6.55244	6.64674	6.42341	6.40687	6.14282
	LmxM.32.2970	7.09097	7.31163	6.2365	6.99908	6.97701	6.81088
	LmxM.26.2710	9.84091	9.98467	9.88173	8.8268	8.84312	8.97209
	LmxM.21.0880	7.97063	6.23435	6.64674	7.56917	7.54583	7.55544
	LmxM.20.0190	6.39713	6.40214	6.64674	6.49125	6.4105	6.48206
	LmxM.31.2430	5.98779	6.40214	6.2365	6.02123	6.0291	6.19759
	LmxM.25.2000	7.63511	7.61476	7.51465	7.84779	7.81717	7.84058
	LmxM.36.1750	9.02653	8.64493	8.9083	8.36484	8.19967	8.33754
	LmxM.36.0880	8.93744	7.97569	8.3736	7.82859	7.88719	7.86459
	LmxM.21.0855	6.56515	7.03347	6.52252	6.40316	6.37936	6.45734
	LmxM.02.0440	6.20693	7.03347	6.76111	8.02027	8.05071	8.12952
	LmxM.27.0790	7.63511	7.92146	8.05275	8.15297	8.14736	8.02348
	LmxM.16.1010	8.77552	9.12454	8.6359	8.84124	8.77862	8.71798
	LmxM.12.1180	7.84563	8.64493	8.60561	8.50963	8.47381	8.61481
	LmxM.04.0660	7.70875	8.50444	8.22208	7.21723	7.30202	7.43567
	LmxM.11.0450	7.38854	7.61476	7.69813	7.28921	7.32719	7.36743
	LmxM.15.1460	7.09097	6.55244	6.76111	7.06852	7.0933	6.96147
	LmxM.15.1520	11.0245	11.2491	10.9964	10.4165	10.4767	10.4173
	LmxM.08_29.2620	7.55751	8.02795	7.86088	8.38844	8.459	8.4932
	LmxM.36.2450	7.38854	7.31163	8.1399	8.20601	8.25318	8.07963
	LmxM.14.0510	6.85188	6.55244	7.145	7.63853	7.56955	7.4187
	LmxM.32.0410	7.19713	7.03347	7.51465	8.08815	8.09309	8.05238
	LmxM.04.1090	7.55751	7.31163	7.2269	7.41681	7.36508	7.3972
	LmxM.29.0400	5.72929	6.68855	6.76111	7.17767	7.203	7.07416
	LmxM.26.1300	8.55368	8.64493	8.5107	8.44716	8.31303	8.38507
	LmxM.25.2350	7.29601	6.81291	7.63953	7.34914	7.29615	7.4838
	LmxM.30.0140	8.38423	8.26415	8.60561	8.13913	8.17748	8.26484
	LmxM.05.0070	8.5931	8.89053	8.66558	8.07133	8.15279	8.15997
	LmxM.30.2600	11.5148	11.7891	11.4657	11.1525	11.0992	11.062
	LmxM.19.1160	10.8236	11.1166	10.9964	10.9095	10.9309	11.0712
	LmxM.36.4290	7.38854	7.61476	7.9113	7.86404	7.95086	7.78801
	LmxM.33.3320	6.20693	6.40214	6.76111	6.1919	6.22311	6.27319
	LmxM.26.1000	8.77552	8.64493	8.9083	8.14357	8.2277	8.19079
	LmxM.08_29.2200	10.214	10.2823	10.0487	9.84428	9.79374	9.7482
	LmxM.10.1000	6.20693	5.25339	6.96579	6.51375	6.43386	6.61765
	LmxM.20.0430	5.72929	6.04444	6.52252	6.75219	6.79331	6.84813
	LmxM.32.2750	7.19713	6.9274	7.05818	7.79366	7.81854	7.74916
	LmxM.28.0110	9.75662	9.34656	9.29753	9.68566	9.70679	9.72871
	LmxM.18.1480	6.85188	7.54473	6.86708	7.87143	7.86753	7.79461
	LmxM.08.1000	9.05505	9.17176	9.27845	9.07913	8.94981	8.88856
	LmxM.31.1975	7.77881	7.80648	7.75445	6.79097	6.91451	7.15735
	LmxM.09.1070	10.6192	10.93	11.0423	10.1407	10.1441	10.3044
	LmxM.34.4800	9.53161	9.62628	9.07236	9.62277	9.67151	9.51874
	LmxM.21.1130	5.98779	6.40214	6.2365	6.43252	6.35698	6.50958
	LmxM.32.2630	8.55368	8.67802	8.95711	8.61383	8.59434	8.60622
	LmxM.33.2440	6.20693	5.56773	6.96579	6.65278	6.62553	6.4423
	LmxM.24.0210	6.71563	7.03347	6.64674	6.84792	6.90039	6.99048
	LmxM.36.5140	8.24266	8.64493	8.33718	8.33745	8.3621	8.1492
	LmxM.09.0410	8.33857	8.64493	8.72315	8.27601	8.28515	8.41961
	LmxM.16.1310	9.79093	9.74031	9.9068	9.73547	9.79686	9.97617
	LmxM.14.0730	8.1922	7.39359	7.145	8.27449	8.18968	7.99055
	LmxM.31.1160	8.77552	8.57639	9.05003	8.71661	8.58874	8.62373
	LmxM.05.1070	8.0293	8.64493	8.3736	8.795	8.80125	8.77377
	LmxM.31.1090	8.33857	8.74199	8.47763	8.68761	8.64256	8.48222
	LmxM.26.0680	8.63148	8.54087	8.98091	8.47697	8.43515	8.58126
	LmxM.36.2040	7.77881	7.74536	7.80865	8.42497	8.42757	8.3157
	LmxM.23.1200	6.56515	6.40214	7.2269	7.09286	7.0648	7.08496
	LmxM.16.0370	6.56515	5.82569	6.86708	7.11454	7.22274	7.15735
	LmxM.32.0500	6.71563	6.23435	6.52252	6.68364	6.71919	6.80567
	LmxM.30.2800	6.85188	6.04444	6.86708	7.10545	7.19671	6.98357
	LmxM.04.0670	9.61057	9.81657	9.72145	9.44824	9.42927	9.67343
	LmxM.15.0010	11.5653	11.4202	11.1565	10.774	10.7274	10.8406
	LmxM.09.0100	8.77552	9.2618	9.05003	8.92819	8.87071	9.00629
	LmxM.23.1660	6.56515	5.82569	7.05818	7.19919	7.10005	7.18773
	LmxM.15.0920	7.70875	6.23435	7.69813	7.49804	7.34626	7.53904
	LmxM.34.2840	7.55751	7.97569	7.05818	7.06735	7.06595	7.13674
	LmxM.30.2100	7.29601	7.03347	5.87938	6.81485	6.87041	6.67739
	LmxM.08.1170	7.70875	7.03347	7.75445	7.68196	7.57522	7.61551
	LmxM.11.1190	11.6611	11.3031	11.3698	10.982	10.9259	11.0277
	LmxM.32.0790	7.09097	6.23435	7.44791	7.97234	8.00585	7.92894
	LmxM.30.0460	8.08567	7.92146	7.80865	7.77372	7.82603	7.81615
	LmxM.21.0125	8.29141	8.80325	8.60561	8.32821	8.44182	8.46661
	LmxM.31.1390	8.08567	8.12712	8.00713	8.0353	7.97556	7.96972
	LmxM.36.2410	7.55751	7.68153	8.00713	8.31546	8.32221	8.26722
	LmxM.36.1595	7.84563	8.71036	8.69465	8.3006	8.41046	8.41319
	LmxM.17.1160	7.63511	7.92146	7.145	7.50324	7.56304	7.65228
	LmxM.32.2780	7.63511	8.21991	8.18157	8.56329	8.53409	8.39725
	LmxM.02.0400	5.41415	4.8509	5.40373	4.5216	4.41246	4.66683
	LmxM.30.1100	7.63511	7.22474	7.05818	8.43361	8.4966	8.46206
	LmxM.25.0660	6.85188	7.68153	7.145	6.57098	6.63641	6.68734
	LmxM.30.2550	7.29601	8.02795	7.75445	8.17703	8.18756	8.15485
	LmxM.33.2140	7.38854	6.40214	6.76111	7.11454	7.16054	7.14088
	LmxM.31.1330	7.55751	7.31163	8.26147	7.57741	7.57198	7.50084
	LmxM.33.4270	7.63511	6.9274	7.145	7.39461	7.41198	7.22921
	LmxM.27.2080	5.01034	5.25339	5.40373	5.6484	5.72846	5.644
	LmxM.33.2210	7.77881	7.03347	7.69813	7.37961	7.44065	7.40756
	LmxM.05.0490	7.63511	7.39359	7.75445	7.89667	7.98775	8.092
	LmxM.17.0200	8.84249	9.07572	9.13734	9.2548	9.22426	9.08801
	LmxM.29.3570	8.38423	8.17426	8.3736	8.49839	8.57628	8.39465
	LmxM.26.1900	7.38854	7.80648	7.75445	8.05254	8.04722	8.05238
	LmxM.05.1100	8.38423	8.38929	8.47763	8.67153	8.73081	8.76373
	LmxM.31.3700	8.08567	8.30708	8.05275	7.99281	7.93394	7.91085
	LmxM.31.3380	7.19713	7.13227	7.05818	7.49195	7.4644	7.47479
	LmxM.24.0770	9.79093	9.88901	9.63409	9.34321	9.25106	9.36751
	LmxM.02.0200	8.84249	8.46707	8.88326	8.63332	8.52742	8.63516
	LmxM.34.2680	8.63148	9.02519	8.7511	8.78401	8.86642	8.75969
	LmxM.22.0470	9.02653	8.71036	9.00432	8.61942	8.5779	8.6392
	LmxM.20.1610	8.55368	8.64493	8.00713	7.11793	7.19039	7.08065
	LmxM.09.1220	8.80939	8.67802	9.02736	8.44536	8.36397	8.43361
	LmxM.32.1220	7.09097	7.22474	6.96579	6.89482	6.91323	6.93306
	LmxM.34.1270	7.19713	6.55244	6.52252	7.66041	7.71306	7.6043
	LmxM.29.1410	8.13992	8.46707	7.96001	7.99589	7.93142	7.96914
	LmxM.30.0600	7.77881	7.39359	7.37794	7.31407	7.32911	7.35945
	LmxM.29.3160	7.63511	7.22474	7.9113	8.02991	8.05593	7.89621
	LmxM.32.1640	5.41415	6.68855	6.06896	5.45092	5.50237	5.43367
	LmxM.33.4220	7.19713	7.54473	7.30439	7.13478	7.17768	7.20169
	LmxM.06.0660	7.90948	8.80325	8.54304	8.75779	8.74991	8.82137
	LmxM.25.0820	8.99744	9.36699	9.19951	8.56329	8.656	8.84284
	LmxM.28.2490	7.38854	8.12712	7.75445	6.83835	6.86909	6.87202
	LmxM.13.0190	5.72929	5.82569	6.06896	6.64496	6.62865	6.47715
	LmxM.33.3830	7.29601	7.22474	6.52252	7.36826	7.30202	7.33884
	LmxM.25.0140	8.38423	8.57639	8.54304	7.86539	7.91044	7.96564
	LmxM.25.0880	8.0293	7.86512	7.2269	7.48058	7.3901	7.44157
	LmxM.01.0140	6.97637	7.03347	6.86708	7.50842	7.61113	7.64427
	LmxM.14.0150	7.77881	7.92146	7.63953	7.34818	7.40563	7.58465
	LmxM.30.0450	9.08301	9.46503	9.37142	9.68871	9.73852	9.81135
	LmxM.25.0800	6.20693	6.40214	6.52252	7.29122	7.35287	7.43145
	LmxM.01.0340	7.97063	7.86512	7.9113	7.06618	7.17768	7.27708
	LmxM.36.6380	9.18974	9.17176	8.80543	8.48532	8.41678	8.39248
	LmxM.21.0910	6.85188	6.40214	7.2269	6.63078	6.62865	6.67023
	LmxM.14.0910	10.5508	10.4158	9.79041	8.9133	8.96808	8.92117
	LmxM.36.0020	10.7206	9.97138	10.1571	9.83125	9.8849	10.0867
	LmxM.34.2700	8.33857	7.47114	7.69813	8.34423	8.31061	8.23316
	LmxM.31.1720	7.09097	8.26415	8.05275	8.09906	8.10657	8.11167
	LmxM.16.0900	9.55176	8.77295	9.27845	9.55847	9.58306	9.35908
	LmxM.27.1660	8.24266	7.97569	7.86088	7.77659	7.76924	7.66529
	LmxM.33.4120	7.55751	7.86512	7.2269	7.36921	7.37532	7.52562
	LmxM.12.0320	8.63148	8.71036	8.83184	9.08376	9.02569	9.05763
	LmxM.36.1920	8.51315	8.80325	8.60561	8.39265	8.40183	8.35192
	LmxM.29.1390	8.33857	8.12712	7.69813	8.42907	8.45505	8.34968
	LmxM.32.2400	7.09097	6.81291	7.57844	6.77243	6.70449	6.85192
	LmxM.02.0430	6.85188	7.22474	7.57844	7.00398	7.00367	7.12003
	LmxM.31.1550	6.56515	5.56773	7.30439	6.11476	6.18972	6.03111
	LmxM.24.1436	7.97063	7.74536	7.51465	7.75859	7.77699	7.80509
	LmxM.13.0240	8.1922	8.30708	8.05275	8.1229	8.14899	8.02684
	LmxM.24.0730	7.63511	8.07839	8.54304	7.97671	7.98106	8.01842
	LmxM.33.2640	6.20693	4.29072	6.52252	6.09882	6.01725	5.87808
	LmxM.34.3920	9.05505	9.46503	9.116	9.66629	9.69419	9.59136
	LmxM.32.1750	0	0	0	0	0	0
	LmxM.33.0650	9.2649	8.83294	8.85778	8.44986	8.34229	8.36881
	LmxM.18.1470	7.55751	7.86512	7.63953	7.48584	7.44419	7.50003
	LmxM.32.1800	6.20693	5.56773	6.64674	6.36369	6.60193	6.45568
	LmxM.25.1820	8.7053	8.77295	8.85778	10.1294	10.1031	10.1685
	LmxM.33.4610	6.56515	6.40214	7.30439	6.9287	6.71626	6.79255
	LmxM.05.1080	8.66886	8.99924	8.98091	8.39964	8.42622	8.40114
	LmxM.31.1060	9.62966	9.5208	9.70725	9.54152	9.54725	9.53183
	LmxM.17.0400	8.84249	8.77295	8.57466	8.74065	8.71329	8.7475
	LmxM.11.0160	7.38854	7.61476	6.96579	7.80913	7.79236	7.80575
	LmxM.31.0420	8.33857	8.07839	8.40911	8.18028	8.17162	8.08878
	LmxM.26.2350	6.97637	7.22474	7.63953	7.68958	7.65995	7.77939
	LmxM.31.1920	8.24266	8.34877	8.22208	7.87076	7.91683	7.69943
	LmxM.10.1310	7.90948	7.61476	7.63953	8.5365	8.53076	8.44665
	LmxM.23.0720	5.98779	6.68855	6.64674	4.77756	4.63344	4.47655
	LmxM.34.0760	8.7053	8.80325	8.7511	8.27601	8.18067	8.13888
	LmxM.08.0240	7.55751	6.55244	7.69813	7.25367	7.2584	7.36033
	LmxM.14.0410	9.05505	9.14834	9.09435	9.21205	9.21288	9.3251
	LmxM.34.0540	4.44759	5.56773	5.40373	2.0162	1.99671	2.33629
	LmxM.08_29.0620	9.16379	8.83294	9.116	8.74468	8.63909	8.44958
	LmxM.27.0500	9.80778	10.0493	10.1675	8.64943	8.63599	8.50209
	LmxM.15.1290	9.28911	9.48386	9.15836	9.09011	9.13004	9.10057
	LmxM.36.2100	7.4755	8.21991	8.09698	7.74841	7.65384	7.6043
	LmxM.28.0630	8.51315	8.74199	8.3736	9.00074	9.01888	8.96333
	LmxM.13.1580	9.66709	9.86047	9.67843	9.25275	9.22992	9.28398
	LmxM.22.0210	9.73915	9.88901	9.99124	9.41691	9.32116	9.45628
	LmxM.04.0720	5.98779	5.82569	6.86708	7.079	7.09442	6.99392
	LmxM.20.0290	7.55751	7.03347	6.64674	7.4753	7.5133	7.42126
	LmxM.34.1510	8.87484	9.38714	9.40699	9.30899	9.35049	9.31688
	LmxM.06.0550	7.77881	7.31163	7.69813	7.93051	7.91683	8.00256
	LmxM.09.0960	7.55751	7.47114	7.44791	7.43959	7.3632	7.45661
	LmxM.17.0460	7.19713	7.03347	6.2365	7.49717	7.49034	7.61178
	LmxM.33.0580	8.33857	8.02795	8.7511	8.08295	8.15008	8.18478
	LmxM.25.0350	7.19713	7.97569	6.64674	7.76726	7.85959	7.8393
	LmxM.28.2565	7.38854	6.55244	6.38659	6.34258	6.27776	6.39275
	LmxM.36.6560	7.38854	7.13227	6.64674	7.64167	7.64617	7.528
	LmxM.30.0880	10.4684	10.293	10.2084	10.6493	10.5154	10.2664
	LmxM.20.1365	6.20693	7.39359	6.64674	7.29821	7.17341	7.2447
	LmxM.21.1050	13.1793	13.1055	13.1163	12.5442	12.5394	12.6101
	LmxM.33.1560	4.44759	0	5.09029	5.34681	5.40024	5.24627
	LmxM.19.0170	8.96775	9.02519	8.60561	8.53861	8.53409	8.53791
	LmxM.16.0120	7.4755	7.80648	7.9113	8.31299	8.24558	8.2898
	LmxM.26.2120	8.80939	8.57639	8.57466	9.00288	8.95293	8.90694
	LmxM.34.0570	9.08301	8.54087	9.116	9.50786	9.42323	9.38924
	LmxM.33.0085	5.72929	6.55244	5.40373	7.14479	7.23302	7.16958
	LmxM.32.3030	8.55368	7.80648	8.1399	8.32576	8.33324	8.18879
	LmxM.33.2070	10.8725	10.9023	10.9429	12.1106	12.1407	12.0227
	LmxM.15.0225	5.01034	5.25339	5.09029	5.82208	5.89569	5.75906
	LmxM.29.1290	8.24266	8.02795	8.60561	8.19588	8.21219	8.3253
	LmxM.22.1600	7.19713	7.54473	7.96001	8.42907	8.43426	8.32119
	LmxM.29.3640	8.51315	8.38929	8.60561	8.73035	8.72863	8.65051
	LmxM.25.0200	9.8572	9.7713	9.96762	9.62695	9.63088	9.53596
	LmxM.34.0280	6.85188	6.23435	7.37794	6.94407	7.11235	7.03013
	LmxM.36.2520	7.19713	6.81291	6.52252	6.79662	6.75101	6.82125
	LmxM.29.1220	7.38854	7.22474	7.57844	7.56917	7.57036	7.58312
	LmxM.30.0810	7.63511	7.47114	7.2269	8.17268	8.08233	7.95508
	LmxM.23.1710	6.39713	5.82569	6.2365	6.77243	6.78774	6.90286
	LmxM.19.0860	0	4.29072	0	3.73221	4.11628	3.48881
	LmxM.08_29.1020	7.4755	7.86512	7.63953	7.84438	7.76641	7.84121
	LmxM.28.2230	8.93744	8.94591	8.93291	8.99306	8.97054	8.91845
	LmxM.28.2360	8.0293	8.71036	8.77852	8.51736	8.50256	8.56014
	LmxM.21.0843	7.63511	7.92146	8.09698	7.9922	7.9098	7.87831
	LmxM.12.1120	9.68544	9.14834	9.60375	9.592	9.6038	9.67039
	LmxM.29.3040	10.2637	10.5559	10.3338	9.53222	9.56465	9.78095
	LmxM.18.1140	6.71563	6.55244	6.06896	6.5627	6.50345	6.69582
	LmxM.34.0160	5.72929	7.13227	6.64674	6.81346	6.81674	6.76863
	LmxM.20.1570	8.55368	8.54087	8.47763	8.57938	8.58433	8.48996
	LmxM.36.6920	7.70875	8.21991	7.86088	7.64794	7.65919	7.84694
	LmxM.24.1590	6.71563	6.81291	6.96579	7.3356	7.3716	7.32251
	LmxM.33.0495	8.24266	7.97569	7.96001	7.62269	7.76641	7.81161
	LmxM.10.0170	9.21523	9.17176	8.88326	9.35859	9.39764	9.45524
	LmxM.26.1230	7.97063	8.12712	8.05275	8.35241	8.27672	8.31249
	LmxM.26.0330	6.85188	7.39359	6.76111	7.37772	7.4783	7.50808
	LmxM.03.0010	5.98779	6.68855	6.64674	6.5939	6.59557	6.3682
	LmxM.24.2230	9.80778	9.97138	9.83026	10.1311	10.1415	10.081
	LmxM.11.0870	7.29601	7.68153	8.26147	8.05844	8.04489	7.97379
	LmxM.30.2040	7.29601	7.47114	7.2269	7.4076	7.32623	7.2958
	LmxM.16.1050	8.13992	7.92146	8.1399	8.05549	7.95893	7.94266
	LmxM.25.1130	10.0678	10.2715	10.0029	10.2312	10.2753	10.3489
	LmxM.36.2840	8.90648	8.67802	8.54304	8.69292	8.77967	8.59001
	LmxM.16.0150	6.71563	7.80648	6.96579	7.29622	7.3166	7.4187
	LmxM.26.2450	7.55751	7.13227	7.145	7.3012	7.29222	7.31243
	LmxM.19.0380	8.24266	7.54473	8.09698	8.63293	8.56167	8.54026
	LmxM.20.1185	9.73915	9.3048	9.76322	9.50419	9.47676	9.44186
	LmxM.29.3600	10.3118	10.3142	10.026	9.44914	9.49674	9.59382
	LmxM.08_29.1880	7.4755	7.92146	6.96579	7.84438	7.86158	7.80509
	LmxM.17.0110	7.38854	6.9274	7.69813	6.33093	6.31888	6.25609
	LmxM.14.1190	7.4755	6.81291	7.51465	7.74622	7.61977	7.79789
	LmxM.22.1220	5.41415	4.8509	5.87938	4.13183	4.16004	4.06996
	LmxM.34.2610	5.72929	5.25339	5.40373	2.89076	2.73581	2.97911
	LmxM.05.0610	5.98779	7.03347	5.87938	6.38825	6.21898	6.24072
	LmxM.05.0550	6.39713	7.47114	6.76111	7.00764	6.92342	7.09033
	LmxM.33.3950	7.19713	7.13227	6.86708	7.45308	7.40472	7.4067
	LmxM.08_29.0340	8.0293	7.68153	7.80865	7.4468	7.38273	7.40325
	LmxM.27.1820	8.93744	8.61107	9.09435	8.86633	8.84144	8.87275
	LmxM.14.0950	7.70875	7.97569	7.9113	7.17442	7.16592	7.31794
	LmxM.16.0720	6.20693	6.40214	6.96579	6.66211	6.76949	6.73475
	LmxM.33.0450	6.71563	6.40214	7.37794	7.23504	7.30397	7.27236
	LmxM.08_29.0935	7.19713	7.39359	6.76111	7.60748	7.72549	7.57319
	LmxM.27.2330	9.95122	9.94444	9.79041	9.25814	9.30102	9.44605
	LmxM.09.0460	7.77881	8.02795	8.00713	8.3615	8.2797	8.22097
	LmxM.06.0570	13.3829	13.2691	13.1068	11.5794	11.5829	11.6485
	LmxM.32.2690	7.19713	7.22474	7.75445	6.79803	6.72648	6.80436
	LmxM.36.4530	8.74084	8.61107	8.29982	8.20122	8.27175	8.32028
	LmxM.17.1140	8.0293	7.97569	8.5107	8.41535	8.38901	8.41105
	LmxM.26.1150	6.39713	5.82569	6.2365	6.7449	6.74384	6.75788
	LmxM.21.0720	8.93744	8.26415	8.93291	8.97259	8.95572	8.89195
	LmxM.21.1558	7.70875	8.02795	7.57844	7.80843	7.87805	7.92834
	LmxM.36.6350	8.38423	8.26415	8.09698	8.25202	8.3705	8.33619
	LmxM.36.2845	7.09097	7.31163	7.145	6.97808	6.97823	6.92587
	LmxM.36.1820	7.63511	8.07839	7.9113	7.86539	7.85427	7.72036
	LmxM.31.1620	7.90948	6.55244	7.30439	7.9823	8.02254	7.98075
	LmxM.34.3840	9.84091	9.88901	9.80381	9.34876	9.4221	9.44123
	LmxM.31.1380	7.55751	6.9274	7.05818	5.98205	6.11609	6.25991
	LmxM.30.0370	8.29141	7.68153	7.9113	8.15683	8.27573	8.25005
	LmxM.32.0610	10.4998	10.4545	10.2284	9.65232	9.66658	9.58243
	LmxM.13.0760	7.63511	8.21991	8.3736	8.32723	8.33801	8.24524
	LmxM.19.1070	7.38854	6.9274	6.2365	8.31447	8.32028	8.21262
	LmxM.11.0120	7.19713	7.74536	7.05818	7.47706	7.57764	7.43483
	LmxM.08_29.2810	9.16379	9.42661	8.47763	8.98596	9.036	8.9504
	LmxM.27.1605	11.3634	11.6207	11.7095	11.2691	11.3472	11.3893
	LmxM.36.3740	12.1082	12.1041	12.111	11.1103	11.057	11.2178
	LmxM.29.0540	7.19713	6.40214	6.38659	6.36559	6.50345	6.53027
	LmxM.34.5030	8.74084	8.57639	8.9083	8.53184	8.49788	8.41704
	LmxM.07.0210	5.72929	5.56773	4.6893	5.10839	5.09677	5.2269
	LmxM.32.0440	7.19713	6.04444	6.96579	6.46485	6.42671	6.49021
	LmxM.27.0070	6.71563	7.54473	6.52252	6.85742	6.94109	6.99162
	LmxM.33.0810	7.84563	8.21991	8.1399	7.85729	7.69384	7.37361
	LmxM.19.0200	11.4303	11.5148	11.4229	12.0552	12.1059	12.1714
	LmxM.26.2230	6.85188	6.55244	7.63953	6.64653	6.76099	6.68876
	LmxM.16.1170	12.5872	12.5462	12.5253	11.6155	11.6863	11.8071
	LmxM.31.0980	7.70875	7.74536	7.37794	6.12828	6.04552	5.67292
	LmxM.17.1010	6.39713	5.56773	5.87938	6.78244	6.84918	6.67453
	LmxM.33.1470	7.38854	7.03347	7.145	7.30319	7.35381	7.32068
	LmxM.15.0560	6.85188	7.31163	7.96001	7.22982	7.25033	7.28084
	LmxM.27.1710	9.61057	9.60922	9.72145	9.29757	9.25863	9.48367
	LmxM.27.2430	5.72929	5.25339	6.06896	5.33131	5.24636	5.08348
	LmxM.19.1190	7.29601	7.22474	7.2269	6.77673	6.85585	6.93902
	LmxM.08_29.1180	9.13736	9.32583	9.116	8.89364	8.86378	8.68889
	LmxM.17.0191	9.02653	8.77295	8.98091	9.39796	9.34908	9.22247
	LmxM.05.0510	10.4144	10.6917	10.3793	10.6675	10.6019	10.8105
	LmxM.17.1310	7.90948	7.03347	6.96579	7.99957	8.04955	8.01277
	LmxM.05.0930	7.90948	7.39359	7.86088	7.39926	7.41469	7.40497
	LmxM.29.3240	10.7816	10.591	10.6992	9.88583	9.93739	9.90589
	LmxM.31.1965	6.71563	7.47114	6.06896	7.56503	7.63458	7.58465
	LmxM.08_29.1500	9.16379	9.38714	9.15836	9.26937	9.224	9.10164
	LmxM.17.0950	7.09097	7.54473	7.30439	8.25048	8.21323	7.98594
	LmxM.10.0740	9.35939	9.83135	9.64902	9.53688	9.5569	9.59703
	LmxM.23.1550	7.63511	7.13227	7.145	7.99281	7.89434	7.84947
	LmxM.18.1020	8.1922	7.39359	8.3736	8.14911	8.08574	8.10107
	LmxM.34.3660	7.90948	6.68855	8.1399	7.93692	7.83551	7.85137
	LmxM.28.2830	7.97063	8.12712	7.63953	7.88211	7.75647	7.71481
	LmxM.21.0600	8.0293	7.39359	7.86088	8.05136	8.07148	8.07043
	LmxM.07.0475	6.56515	7.13227	6.96579	5.68241	5.71092	5.78843
	LmxM.19.0680	9.16379	9.17176	9.42445	9.31196	9.28654	9.22393
	LmxM.26.2690	6.85188	6.40214	6.52252	6.78671	6.85983	6.73612
	LmxM.28.0540	11.6978	11.646	11.6588	10.6278	10.6049	10.7683
	LmxM.32.2210	7.55751	7.86512	7.75445	7.89073	7.84089	7.91872
	LmxM.27.2040	6.39713	6.40214	6.64674	7.50497	7.44419	7.38763
	LmxM.10.1228	6.20693	5.82569	6.2365	5.76551	5.61356	5.68149
	LmxM.04.0230	6.85188	6.23435	7.145	7.65497	7.63303	7.51048
	LmxM.07.0615	5.72929	6.40214	7.44791	7.04614	7.02985	7.04127
	LmxM.08.0080	8.24266	8.46707	7.80865	8.39871	8.3719	8.39248
	LmxM.22.0690	8.1922	7.92146	8.05275	8.65255	8.66248	8.68889
	LmxM.11.1010	7.4755	8.38929	8.22208	7.97484	7.95521	7.97843
	LmxM.31.2230	8.4285	8.57639	8.6359	9.0418	9.05872	9.07697
	LmxM.30.1260	8.4285	8.67802	8.3736	8.61583	8.57143	8.39204
	LmxM.26.1990	8.93744	8.64493	8.80543	8.72591	8.73913	8.57668
	LmxM.30.2310	10.4894	10.93	10.6105	10.6703	10.7351	10.6865
	LmxM.22.1250	7.29601	7.47114	7.05818	7.5492	7.55077	7.84884
	LmxM.17.0237	8.24266	8.4287	8.66558	8.73367	8.67233	8.50612
	LmxM.36.5365	6.39713	6.55244	6.86708	6.72871	6.80851	6.81607
	LmxM.16.0790	7.77881	8.17426	7.96001	7.68501	7.74789	7.70434
	LmxM.31.1280	8.93744	8.91848	8.29982	8.18244	8.23283	8.3443
	LmxM.18.0510	10.5805	10.6917	10.8163	10.1896	10.1259	10.1793
	LmxM.36.0830	7.84563	7.22474	8.05275	8.30805	8.19179	8.09788
	LmxM.19.0190	9.72147	9.88901	9.619	9.67457	9.69121	9.59098
	LmxM.08_29.0710	7.4755	7.47114	7.51465	7.80282	7.80689	7.81161
	LmxM.28.1720	5.98779	5.82569	6.06896	7.23191	7.23506	7.2543
	LmxM.27.2140	7.38854	6.68855	7.51465	8.22134	8.15603	7.96095
	LmxM.30.1570	10.6	10.6338	10.343	9.66803	9.6843	9.68448
	LmxM.14.0100	8.47144	8.4287	8.26147	8.81744	8.84043	8.72731
	LmxM.21.1600	7.38854	7.97569	7.86088	7.89073	7.91555	8.05678
	LmxM.04.1220	8.74084	8.89053	8.69465	8.67038	8.75598	8.68251
	LmxM.16.0780	10.4362	10.4829	10.5561	10.5408	10.4374	10.3695
	LmxM.26.2010	7.97063	7.68153	7.9113	7.3974	7.34246	7.42041
	LmxM.30.2750	7.63511	8.17426	8.54304	7.60023	7.63923	7.71828
	LmxM.31.0480	7.19713	7.31163	6.86708	7.22459	7.30397	7.30229
	LmxM.02.0230	7.38854	7.39359	7.75445	7.70395	7.59846	7.5655
	LmxM.33.4280	7.63511	6.68855	6.76111	6.6652	6.73663	6.62951
	LmxM.27.2220	8.38423	8.26415	8.22208	8.33842	8.34561	8.38069
	LmxM.36.5040	7.77881	7.31163	7.75445	8.00386	8.09872	7.94088
	LmxM.22.0230	10.7117	10.5469	10.7135	10.0258	10.0539	9.96905
	LmxM.10.0610	6.56515	7.03347	6.06896	5.38861	5.27848	5.61151
	LmxM.08.0270	7.55751	6.9274	7.145	8.08526	8.05071	7.98825
	LmxM.36.5310	8.4285	7.80648	8.47763	8.00752	8.06229	8.03299
	LmxM.08.0210	7.09097	4.29072	5.87938	5.83862	5.80212	5.78313
	LmxM.31.3970	9.08301	9.07572	8.5107	9.09528	9.16429	8.89318
	LmxM.32.2250	5.98779	7.03347	6.06896	6.50514	6.51023	6.61914
	LmxM.12.0650	8.4285	8.91848	8.83184	8.53057	8.49404	8.49563
	LmxM.08.0780	7.4755	7.13227	7.80865	7.90651	7.79653	7.80575
	LmxM.27.1120	6.71563	7.22474	6.96579	6.81485	6.85451	6.94615
	LmxM.36.2760	7.70875	7.54473	7.05818	8.40751	8.36864	8.21901
	LmxM.31.1802	7.4755	6.55244	6.52252	6.62603	6.69559	6.72925
	LmxM.03.0290	6.85188	6.40214	6.06896	6.85607	6.83979	6.82512
	LmxM.36.3060	7.97063	7.61476	7.37794	8.03649	8.05883	7.89314
	LmxM.36.2300	5.98779	6.40214	7.05818	7.45666	7.4644	7.40928
	LmxM.36.0400	7.29601	7.03347	7.44791	7.39647	7.37346	7.35677
	LmxM.32.0130	7.63511	7.80648	7.63953	7.65885	7.64694	7.60054
	LmxM.20.0230	6.71563	7.47114	7.75445	7.05679	7.00367	7.10949
	LmxM.30.2110	8.24266	7.80648	8.33718	9.02985	9.03747	8.82008
	LmxM.09.1060	7.29601	8.02795	7.69813	7.39647	7.55077	7.64719
	LmxM.23.1061	0	0	0	0.521075	0.805474	0.68482
	LmxM.12.0090	8.29141	7.92146	8.05275	8.32283	8.34845	8.30003
	LmxM.28.0430	7.4755	8.07839	7.44791	7.84915	7.93331	7.94444
	LmxM.06.0610	7.55751	7.13227	7.2269	7.63458	7.56304	7.46491
	LmxM.22.0480	7.55751	8.02795	7.96001	7.5332	7.50654	7.59451
	LmxM.34.0350	8.5931	8.4287	8.3736	8.42131	8.45285	8.48099
	LmxM.20.0560	9.61057	9.3048	9.19951	8.79924	8.73696	8.91785
	LmxM.23.1240	7.77881	7.61476	7.05818	8.21976	8.25469	8.20917
	LmxM.13.1260	6.56515	6.04444	6.06896	6.99785	6.92723	6.79781
	LmxM.34.1190	7.55751	8.07839	7.57844	6.53928	6.53537	6.50315
	LmxM.30.2630	7.19713	7.74536	6.96579	8.18944	8.21531	8.15434
	LmxM.30.3060	10.0251	9.48386	9.5411	9.6738	9.68374	9.68199
	LmxM.28.0230	6.97637	7.80648	7.51465	8.06607	8.03728	8.00142
	LmxM.30.1910	8.24266	8.30708	8.33718	8.43995	8.40456	8.36394
	LmxM.29.1205	8.51315	8.34877	8.57466	7.97546	8.13206	8.17571
	LmxM.19.0510	7.84563	7.47114	8.00713	8.02087	7.94023	8.01277
	LmxM.06.0490	7.09097	7.92146	7.57844	8.01239	7.99321	8.14457
	LmxM.10.0120	6.20693	7.31163	6.76111	7.35873	7.31563	7.17868
	LmxM.29.2810	7.38854	7.68153	7.86088	7.86606	7.9926	8.1201
	LmxM.32.0510	7.19713	7.39359	7.51465	7.47794	7.44773	7.48543
	LmxM.27.0110	9.8733	9.90307	9.94359	9.16636	9.22375	9.30353
	LmxM.33.2110	7.70875	7.68153	7.9113	8.20069	8.24507	8.22048
	LmxM.29.1080	7.4755	8.07839	7.57844	8.26993	8.30672	8.12952
	LmxM.09.0890	9.40441	9.23981	9.525	9.31368	9.19301	9.12537
	LmxM.12.0010	8.13992	7.47114	8.00713	7.57987	7.68488	7.53904
	LmxM.16.1130	6.39713	7.13227	6.76111	6.12828	5.96886	6.42371
	LmxM.18.1190	6.56515	6.40214	7.57844	8.01421	7.93457	8.03633
	LmxM.16.1230	9.73915	9.7713	9.85622	9.88567	9.84959	9.91787
	LmxM.33.1920	5.98779	5.82569	6.38659	5.78556	5.73716	5.66431
	LmxM.31.3410	8.38423	7.61476	8.18157	8.16669	8.16035	7.94622
	LmxM.17.0980	9.75662	9.53893	9.72145	9.10386	9.07653	9.29425
	LmxM.36.2440	7.09097	7.22474	6.52252	7.15913	7.13556	7.23794
	LmxM.31.0160	7.55751	7.22474	7.63953	7.20132	7.16054	7.14914
	LmxM.24.0400	8.0293	7.47114	7.37794	7.95664	7.91747	7.96037
	LmxM.33.2220	7.29601	6.68855	7.44791	7.47265	7.3855	7.47315
	LmxM.26.0500	8.08567	8.46707	8.05275	8.77509	8.8009	8.69278
	LmxM.21.1260	6.71563	7.03347	7.30439	7.57576	7.54087	7.49275
	LmxM.07.0900	9.55176	9.44595	9.72145	9.34273	9.34292	9.24383
	LmxM.21.0700	3.51224	6.40214	6.52252	6.44338	6.33615	6.24843
	LmxM.17.0540	7.77881	7.31163	7.69813	8.13857	8.08119	8.18377
	LmxM.03.0700	7.38854	7.54473	8.05275	7.78728	7.67812	7.78999
	LmxM.26.2250	8.66886	8.30708	8.40911	8.07599	8.03787	8.06116
	LmxM.29.0480	7.90948	8.26415	8.00713	7.3121	7.29811	7.36211
	LmxM.21.0160	7.09097	7.47114	6.96579	8.00447	7.94961	8.03522
	LmxM.32.2500	8.74084	8.61107	8.54304	8.52334	8.479	8.52051
	LmxM.19.1050	8.1922	7.61476	8.18157	7.92535	7.84693	7.98306
	LmxM.27.2337	7.09097	7.22474	7.30439	6.23629	6.2916	6.04666
	LmxM.11.0790	8.7053	7.97569	7.63953	8.11443	8.07148	8.16405
	LmxM.27.1790	7.55751	7.68153	7.80865	7.62428	7.59049	7.58541
	LmxM.20.0860	7.19713	7.61476	7.30439	6.97808	7.17341	7.10632
	LmxM.11.0700	7.97063	7.92146	8.18157	7.78799	7.79514	7.89805
	LmxM.34.0640	8.33857	8.30708	8.66558	8.96131	8.96839	9.00031
	LmxM.36.2660	10.1885	10.3659	10.4234	10.036	10.0261	10.1142
	LmxM.11.1240	8.33857	8.74199	8.72315	9.01172	9.0156	8.81555
	LmxM.15.1480	9.90498	9.99783	9.77688	9.91554	9.92286	9.79516
	LmxM.19.0995	7.55751	7.86512	7.80865	7.25572	7.11791	7.07307
	LmxM.08_29.0090	7.77881	7.39359	7.145	7.2547	7.30981	7.18672
	LmxM.27.2300	9.24028	9.34656	9.19951	9.26453	9.26115	9.30353
	LmxM.04.0630	10.4577	10.5736	10.3793	9.60213	9.67358	9.64434
	LmxM.33.3740	8.87484	8.64493	8.72315	8.83884	8.78037	8.7359
	LmxM.31.2010	8.1922	8.21991	7.75445	7.95916	7.97372	7.98075
	LmxM.10.1040	8.13992	8.17426	8.5107	8.53861	8.41362	8.39638
	LmxM.36.6523	8.13992	7.97569	7.44791	8.41948	8.43649	8.238
	LmxM.26.1600	7.84563	6.9274	7.37794	8.0347	8.137	8.08556
	LmxM.04.0610	6.71563	6.81291	6.86708	6.10567	6.15554	6.30864
	LmxM.31.3170	8.51315	8.57639	7.9113	8.05372	8.11993	8.11431
	LmxM.18.0910	7.55751	7.39359	7.57844	8.09103	8.10433	8.28043
	LmxM.24.2045	5.98779	6.23435	6.86708	6.2994	6.38121	6.49021
	LmxM.08_29.1160	10.5805	10.376	10.6332	10.4578	10.4788	10.566
	LmxM.15.1300	8.47144	8.30708	8.47763	8.36103	8.29254	8.23897
	LmxM.10.0160	7.77881	7.74536	8.05275	7.90258	7.77839	7.80117
	LmxM.30.3020	3.51224	6.23435	6.06896	6.34064	6.44628	6.27885
	LmxM.20.0590	7.38854	6.81291	7.2269	6.9818	6.99282	7.00306
	LmxM.11.0970	12.155	11.8557	11.8454	11.6761	11.6526	11.7958
	LmxM.34.2350	9.13736	9.40701	8.77852	9.33449	9.34931	9.28117
	LmxM.20.1040	7.63511	7.80648	8.18157	7.18092	7.05556	6.90895
	LmxM.32.0830	8.63148	8.83294	8.69465	8.77294	8.85115	8.70158
	LmxM.22.1140	7.19713	7.92146	7.44791	7.71295	7.77206	7.8168
	LmxM.01.0760	7.38854	7.80648	7.37794	7.14479	7.0933	7.31519
	LmxM.01.0050	7.19713	8.17426	7.63953	8.18136	8.09704	7.88883
	LmxM.28.0820	6.85188	6.81291	7.05818	7.30219	7.2155	7.28272
	LmxM.21.1800	9.24028	9.10033	8.88326	9.27089	9.26516	9.44793
	LmxM.31.0490	8.55368	8.07839	8.40911	8.01966	8.13042	7.9157
	LmxM.28.0830	7.63511	7.86512	7.37794	7.53996	7.55323	7.37537
	LmxM.36.6690	7.38854	8.07839	8.09698	8.04958	8.08687	7.87894
	LmxM.21.1300	8.51315	8.17426	8.1399	8.37385	8.50681	8.46206
	LmxM.17.0940	5.72929	7.31163	7.69813	7.42414	7.3491	7.36743
	LmxM.27.1700	5.72929	5.56773	5.09029	6.34258	6.29553	6.38053
	LmxM.16.0330	6.97637	6.9274	7.57844	7.64481	7.70865	7.77607
	LmxM.19.0720	7.97063	7.68153	7.63953	7.72635	7.87805	7.88945
	LmxM.31.3160	8.7053	8.64493	8.33718	8.72554	8.75812	8.69807
	LmxM.01.0490	8.63148	8.38929	8.66558	8.44401	8.39818	8.68251
	LmxM.09.0670	8.63148	8.61107	8.69465	7.87076	7.87477	8.07801
	LmxM.14.1460	9.13736	9.02519	9.07236	8.81917	8.83707	8.76373
	LmxM.16.0270	6.97637	7.61476	7.05818	7.60023	7.53673	7.61253
	LmxM.18.0760	6.56515	6.68855	6.38659	5.80534	5.83489	6.01313
	LmxM.36.4550	6.56515	4.8509	6.06896	3.63452	3.67241	2.97911
	LmxM.26.0700	6.97637	6.55244	6.76111	6.59065	6.67614	6.78064
	LmxM.36.5620	10.6476	10.4735	10.4234	10.0965	10.0782	10.0426
	LmxM.21.0620	7.09097	7.03347	7.57844	7.24231	7.29713	7.34783
	LmxM.32.0010	8.55368	8.12712	8.05275	8.34084	8.35364	8.42046
	LmxM.30.0380	7.70875	7.61476	7.44791	8.48313	8.39177	8.42557
	LmxM.12.1280	6.97637	7.22474	7.05818	7.32292	7.40654	7.2752
	LmxM.36.0870	7.84563	7.54473	8.05275	7.373	7.37532	7.30044
	LmxM.31.0940	7.4755	7.74536	7.63953	8.65722	8.67573	8.67823
	LmxM.29.1440	7.90948	7.86512	7.145	7.81263	7.74932	7.66961
	LmxM.24.1500	11.7982	11.8557	11.7585	10.7234	10.7408	10.8954
	LmxM.31.3340	6.97637	7.54473	7.2269	7.78087	7.84693	7.83355
	LmxM.28.2290	8.84249	8.80325	9.05003	8.57815	8.5694	8.64066
	LmxM.26.0720	7.19713	7.92146	7.51465	8.00691	8.03199	7.94622
	LmxM.34.2770	8.5931	8.74199	8.69465	8.714	8.70335	8.62632
	LmxM.20.0810	10.1885	9.99783	9.99124	10.21	10.2844	10.3431
	LmxM.36.2490	6.85188	6.55244	7.2269	7.21194	7.20926	7.10207
	LmxM.31.3500	7.09097	6.55244	6.96579	7.6115	7.69011	7.56086
	LmxM.21.1030	6.97637	7.13227	7.05818	7.52129	7.50992	7.52006
	LmxM.36.5720	8.47144	8.71036	8.57466	7.66118	7.72112	7.83675
	LmxM.36.1060	8.66886	8.30708	8.60561	8.63174	8.63056	8.60209
	LmxM.09.1480	7.97063	8.17426	8.40911	9.19877	9.24117	9.19407
	LmxM.34.1210	10.1494	10.1112	9.74943	9.11296	9.18244	9.12903
	LmxM.32.0090	6.56515	7.03347	6.86708	7.926	7.927	7.84567
	LmxM.34.2020	7.55751	8.02795	8.05275	7.95474	7.93079	7.77607
	LmxM.25.1140	7.70875	7.39359	7.2269	7.60829	7.63613	7.58465
	LmxM.34.0500	5.72929	6.04444	5.87938	4.20171	4.53052	4.28753
	LmxM.13.1590	9.02653	9.1948	8.7511	8.87705	8.87498	8.79826
	LmxM.09.0330	6.56515	5.82569	6.96579	7.16242	7.18828	7.12108
	LmxM.12.1210	7.4755	8.17426	7.96001	7.93115	7.84089	7.77206
	LmxM.15.0060	8.87484	9.07572	8.88326	7.99773	7.91428	7.68601
	LmxM.15.0830	6.56515	7.13227	6.38659	6.72427	6.60826	6.74704
	LmxM.29.2520	6.85188	6.68855	6.96579	6.84792	6.89651	6.93902
	LmxM.07.1020	7.09097	8.12712	7.30439	8.15077	8.1116	8.13784
	LmxM.26.2510	7.84563	7.54473	7.44791	7.10317	7.19039	7.15633
	LmxM.18.1670	7.38854	7.74536	7.44791	7.55672	7.53091	7.4067
	LmxM.18.0930	6.97637	6.23435	6.2365	6.90925	7.04627	6.97081
	LmxM.21.1060	11.6841	11.4153	11.4699	11.2055	11.1958	11.3509
	LmxM.33.2980	8.29141	8.86202	8.57466	8.54702	8.58994	8.52408
	LmxM.33.0170	8.29141	8.38929	8.3736	7.73889	7.76003	7.95095
	LmxM.30.2670	7.38854	7.39359	7.145	7.45934	7.40017	7.19572
	LmxM.34.1870	7.38854	7.74536	7.44791	8.08815	8.00105	7.88575
	LmxM.11.0630	10.2637	10.1232	10.0374	10.1135	10.0633	10.1785
	LmxM.36.6785	6.97637	7.47114	6.76111	7.79649	7.72985	7.66601
	LmxM.05.1000	7.63511	7.86512	7.37794	8.05017	8.15657	8.20818
	LmxM.11.0190	6.71563	6.23435	6.38659	6.76955	6.86513	6.78197
	LmxM.34.4880	9.2649	9.2618	9.31636	9.10186	9.16052	8.98915
	LmxM.34.0970	7.84563	8.02795	7.80865	8.41902	8.36491	8.27242
	LmxM.34.0930	6.20693	6.23435	6.38659	6.44157	6.60034	6.53501
	LmxM.31.0740	5.72929	5.82569	5.09029	6.11476	6.13156	6.13661
	LmxM.19.1430	7.84563	7.74536	7.30439	7.01494	7.17448	6.96965
	LmxM.33.1040	9.79093	9.88901	9.5411	9.29007	9.33602	9.41236
	LmxM.33.0250	8.51315	8.83294	8.57466	8.95784	9.00604	9.09123
	LmxM.03.0650	7.90948	7.74536	8.22208	8.33987	8.26575	8.28653
	LmxM.30.1950	8.51315	7.80648	8.09698	8.00874	7.92319	7.88142
	LmxM.03.0580	7.29601	7.68153	7.57844	7.65652	7.66906	7.91024
	LmxM.34.2221	11.5995	11.6418	11.8093	11.7835	11.8388	11.913
	LmxM.07.1010	7.55751	7.39359	7.75445	7.53065	7.57198	7.64573
	LmxM.14.0610	6.71563	6.68855	7.05818	6.80507	6.8585	6.86451
	LmxM.20.0410	7.19713	7.86512	7.44791	7.72115	7.73203	7.79065
	LmxM.11.0330	7.63511	7.47114	7.75445	7.6211	7.67812	7.68104
	LmxM.25.1360	6.71563	5.82569	6.86708	6.91577	6.95233	6.98703
	LmxM.05.0880	7.84563	8.30708	8.44378	7.95979	8.02787	8.14457
	LmxM.19.0760	8.1922	7.86512	8.3736	7.97671	7.95583	7.89621
	LmxM.05.0210	7.19713	7.86512	7.69813	7.85187	7.8062	7.85137
	LmxM.01.0750	7.19713	6.40214	7.30439	7.27611	7.18299	7.24374
	LmxM.07.0730	7.29601	6.23435	6.64674	6.9287	6.84516	6.92226
	LmxM.29.1680	7.55751	8.26415	8.09698	7.66196	7.76712	7.69943
	LmxM.21.0480	7.4755	7.03347	7.05818	7.49195	7.43353	7.45078
	LmxM.34.0700	9.62966	9.72456	9.94359	9.44667	9.43885	9.56055
	LmxM.30.0200	8.29141	8.61107	8.09698	7.81123	7.71159	7.90477
	LmxM.36.3950	8.24266	7.61476	7.80865	8.11273	8.05535	7.95036
	LmxM.16.1111	7.29601	7.68153	7.2269	6.9954	7.04042	7.14399
	LmxM.31.3850	6.97637	6.55244	7.05818	7.45308	7.51246	7.46077
	LmxM.21.1090	10.7644	10.7705	10.8746	10.3939	10.364	10.551
	LmxM.33.4110	8.80939	8.17426	8.93291	9.45474	9.37623	9.33305
	LmxM.30.0740	8.96775	8.83294	8.5107	8.3748	8.3821	8.42003
	LmxM.29.1600	7.38854	6.9274	6.96579	7.17767	7.14321	7.08065
	LmxM.32.1060	6.56515	6.40214	5.40373	7.09745	7.08424	7.10632
	LmxM.16.0300	8.24266	8.17426	7.96001	7.85458	7.83618	7.9633
	LmxM.36.0210	7.4755	7.74536	7.51465	7.81053	7.80413	7.79658
	LmxM.10.0830	8.55368	8.61107	8.69465	8.3189	8.3275	8.40503
	LmxM.14.0750	8.24266	8.30708	8.95711	8.2546	8.19389	8.25913
	LmxM.36.5950	8.33857	7.92146	8.09698	8.34664	8.44845	8.40718
	LmxM.26.1220	8.4285	7.97569	7.75445	8.05254	8.04197	7.97728
	LmxM.08_29.1530	7.63511	7.61476	7.75445	7.46468	7.45565	7.40325
	LmxM.30.2660	7.09097	6.23435	6.38659	7.01978	7.07055	6.89674
	LmxM.31.3590	6.85188	7.03347	6.06896	6.83286	6.83575	6.81088
	LmxM.34.3070	8.74084	8.46707	9.09435	8.66266	8.71916	8.72282
	LmxM.34.1355	6.20693	6.68855	6.64674	7.29821	7.34056	7.30136
	LmxM.06.0820	5.98779	6.9274	6.52252	6.82181	6.91961	6.89306
	LmxM.06.0580	13.4859	13.2853	13.3444	11.8252	11.865	11.8999
	LmxM.24.2120	7.09097	7.13227	7.05818	7.26391	7.19881	7.11583
	LmxM.36.5290	8.77552	8.83294	8.29982	8.51992	8.58874	8.42003
	LmxM.32.0270	8.0293	7.68153	7.57844	8.62897	8.68512	8.61183
	LmxM.27.0410	6.97637	6.9274	7.9113	7.5978	7.58969	7.60954
	LmxM.33.1220	6.71563	6.55244	7.2269	7.53065	7.58809	7.39806
	LmxM.11.0370	7.29601	7.54473	7.69813	7.37961	7.46963	7.53589
	LmxM.27.1990	7.09097	6.9274	7.2269	7.22669	7.18087	7.23794
	LmxM.30.2510	7.09097	6.9274	7.30439	6.85607	6.88091	6.89674
	LmxM.29.3220	8.74084	8.77295	8.72315	8.29262	8.33468	8.24668
	LmxM.17.0360	6.85188	6.23435	6.64674	5.92379	6.01487	6.20948
	LmxM.28.0510	8.0293	8.07839	8.44378	8.40381	8.42846	8.57438
	LmxM.21.0650	5.72929	6.55244	6.52252	6.76379	6.7709	6.80697
	LmxM.15.1250	8.08567	7.97569	7.75445	7.26799	7.37718	7.43145
	LmxM.16.0250	8.80939	8.38929	8.54304	8.71587	8.71403	8.68606
	LmxM.28.2030	8.84249	8.07839	8.44378	7.80633	7.78888	7.70153
	LmxM.08.0440	9.02653	8.86202	9.15836	9.07302	9.00454	9.11461
	LmxM.03.0810	5.98779	6.23435	5.87938	6.02846	6.01725	6.13661
	LmxM.26.1630	10.6937	10.8669	10.6702	8.99982	8.93603	9.18406
	LmxM.03.0130	7.09097	7.54473	6.64674	6.37697	6.35698	6.53501
	LmxM.29.2600	8.24266	8.17426	8.54304	8.49056	8.47857	8.39985
	LmxM.26.1020	10.4894	10.5015	10.3703	10.0054	10.0087	9.91605
	LmxM.23.0543	7.55751	7.97569	8.05275	8.45747	8.47598	8.45375
	LmxM.33.0961	5.72929	0	4.13203	5.31564	5.26251	5.15492
	LmxM.25.0450	7.19713	7.74536	7.63953	7.53658	7.54583	7.51847
	LmxM.05.0860	5.41415	5.56773	6.06896	6.32703	6.43742	6.56925
	LmxM.31.1650	8.1922	7.54473	7.80865	7.90913	7.93646	7.83034
	LmxM.19.0730	7.29601	7.31163	7.30439	7.82859	7.92065	7.79658
	LmxM.31.0750	12.9575	12.9567	12.9723	12.2984	12.3423	12.3777
	LmxM.11.1300	6.56515	6.40214	6.52252	6.45594	6.51361	6.30864
	LmxM.33.3580	7.55751	7.39359	7.51465	8.20601	8.22049	8.05183
	LmxM.36.4330	8.90648	8.83294	8.95711	8.82403	8.85049	8.68357
	LmxM.25.0670	8.77552	9.40701	9.29753	8.39125	8.34893	8.27573
	LmxM.24.2130	7.4755	7.92146	7.57844	7.62428	7.62212	7.66313
	LmxM.02.0300	8.7053	8.71036	8.85778	8.49839	8.40274	8.26056
	LmxM.33.0880	6.97637	6.55244	6.38659	7.43325	7.4705	7.47233
	LmxM.15.0320	7.90948	7.97569	7.80865	8.38281	8.36257	8.37058
	LmxM.25.0030	7.4755	7.31163	7.57844	7.3356	7.43621	7.48624
	LmxM.11.0500	7.19713	7.22474	6.38659	7.51615	7.49548	7.39806
	LmxM.36.3750	10.7027	10.1705	10.2482	10.0184	10.0607	10.1416
	LmxM.18.1540	7.63511	7.22474	7.05818	7.35298	7.38826	7.40066
	LmxM.22.0150	7.38854	7.61476	7.44791	7.85797	7.95955	7.92414
	LmxM.16.1480	7.77881	7.31163	7.80865	8.29162	8.3198	8.2729
	LmxM.33.1270	6.56515	6.04444	6.64674	6.64966	6.64105	6.59668
	LmxM.36.1230	8.47144	7.80648	7.9113	8.15957	8.15279	8.11062
	LmxM.29.2110	6.20693	7.03347	7.145	7.07552	7.10789	6.96381
	LmxM.28.1490	10.7731	10.7551	10.8873	10.3803	10.3621	10.4814
	LmxM.36.4280	7.97063	7.74536	7.86088	7.37678	7.32239	7.44576
	LmxM.24.0980	6.20693	6.40214	7.37794	7.25161	7.19986	7.28084
	LmxM.06.1290	10.3352	10.4545	10.4147	10.0872	10.1325	10.1047
	LmxM.30.2710	8.38423	8.71036	9.09435	8.77902	8.74381	8.53515
	LmxM.23.1460	8.1922	8.38929	8.22208	8.07482	8.14192	8.06934
	LmxM.16.0050	8.0293	8.21991	8.47763	8.06255	8.06056	8.09574
	LmxM.28.3030	8.51315	8.4287	8.95711	9.08376	9.08336	8.97818
	LmxM.33.2920	5.98779	6.68855	6.86708	7.05443	7.09668	7.15837
	LmxM.25.1000	9.62966	9.69254	9.83026	9.48768	9.37205	9.32578
	LmxM.29.2420	8.24266	8.34877	8.29982	7.65419	7.68338	7.84121
	LmxM.21.1610	7.09097	8.30708	7.9113	7.93372	7.88784	7.79329
	LmxM.21.1840	7.4755	7.13227	7.51465	7.52385	7.4731	7.42466
	LmxM.29.1340	7.19713	6.40214	6.38659	6.89746	6.92849	7.03013
	LmxM.31.3230	8.1922	8.46707	8.26147	8.33697	8.35976	8.31295
	LmxM.25.0010	8.84249	9.02519	8.54304	8.77329	8.87564	8.811
	LmxM.15.1545	7.29601	6.9274	6.76111	6.68211	6.77654	6.71958
	LmxM.24.1630	9.31292	9.62628	9.05003	9.0852	9.06708	9.26155
	LmxM.28.2320	7.19713	7.31163	6.2365	7.42597	7.46527	7.411
	LmxM.30.2230	7.63511	7.74536	7.51465	7.97359	7.96079	7.97379
	LmxM.10.0720	9.80778	10.099	10.0821	10.2879	10.3385	10.3915
	LmxM.24.0090	6.39713	7.22474	7.57844	7.25367	7.28829	7.3307
	LmxM.32.0880	8.1922	8.38929	8.22208	8.34905	8.39131	8.44958
	LmxM.27.0470	8.33857	8.02795	8.05275	8.03231	8.01898	7.98248
	LmxM.08.0140	7.70875	7.22474	7.57844	8.12963	8.13973	8.15434
	LmxM.05.1020	9.18974	9.38714	9.29753	8.68722	8.67497	8.71172
	LmxM.05.0330	7.55751	6.23435	7.37794	7.22669	7.24931	7.2799
	LmxM.34.3690	8.74084	9.07572	8.80543	8.95373	9.0165	8.82331
	LmxM.34.1030	9.28911	9.55683	9.00432	8.54156	8.58473	8.7553
	LmxM.23.0730	4.44759	3.36261	4.13203	3.31005	3.06529	2.94158
	LmxM.36.0700	7.38854	7.68153	7.9113	7.58968	7.62525	7.68033
	LmxM.33.1260	6.85188	7.47114	7.44791	7.28921	7.19776	7.05451
	LmxM.28.0130	7.19713	7.13227	7.37794	7.1168	7.1168	7.25717
	LmxM.17.0520	8.38423	7.97569	7.80865	8.88005	8.8684	8.78242
	LmxM.36.4200	8.29141	8.50444	8.26147	8.57033	8.58473	8.42938
	LmxM.15.0880	7.29601	7.54473	7.145	7.29021	7.33294	7.31335
	LmxM.18.1510	11.3171	11.3346	11.2178	11.0892	11.0027	11.0123
	LmxM.09.1010	9.88922	10.1112	10.1881	9.28706	9.31076	9.32601
	LmxM.23.0460	6.56515	6.9274	6.06896	6.37129	6.177	6.10725
	LmxM.31.2760	7.29601	7.68153	7.37794	7.56751	7.60084	7.56086
	LmxM.36.5440	7.70875	8.34877	8.00713	8.46991	8.50723	8.5217
	LmxM.29.2790	7.77881	7.68153	7.44791	6.91056	6.8991	7.00647
	LmxM.15.0580	7.55751	7.68153	7.75445	7.28318	7.29124	7.52245
	LmxM.36.3520	8.33857	7.86512	8.3736	7.70169	7.69235	7.6073
	LmxM.06.0030	11.3053	11.35	11.3053	11.0132	11.0117	10.8636
	LmxM.36.5870	9.13736	9.42661	9.05003	9.08953	8.97576	8.89379
	LmxM.18.0310	8.13992	8.12712	8.09698	8.18944	8.18651	8.31708
	LmxM.27.0860	8.13992	8.21991	7.75445	8.63372	8.6102	8.64978
	LmxM.36.3920	7.77881	7.68153	7.44791	7.72115	7.73709	7.93134
	LmxM.11.1020	5.98779	6.23435	5.40373	6.36939	6.3738	6.30495
	LmxM.13.0260	7.63511	7.80648	7.37794	7.18847	7.16592	7.30875
	LmxM.28.3010	8.24266	8.02795	7.9113	7.87678	7.84559	7.79395
	LmxM.28.1580	8.13992	8.46707	8.44378	7.67813	7.65766	7.7734
	LmxM.05.0030	10.2637	10.1936	10.0599	9.65174	9.71029	9.75464
	LmxM.36.2360	11.8024	11.8772	11.8551	11.1141	11.0885	11.0603
	LmxM.29.0950	6.71563	6.04444	7.30439	7.55171	7.42817	7.27047
	LmxM.22.1100	7.63511	7.31163	7.57844	8.08584	8.08119	8.01673
	LmxM.16.1510	8.87484	8.64493	8.80543	8.57445	8.65905	8.68037
	LmxM.28.1040	7.19713	7.13227	7.145	7.95537	8.00705	8.00994
	LmxM.11.1290	9.21523	8.89053	8.72315	9.62198	9.60479	9.35239
	LmxM.27.1040	8.0293	7.54473	7.75445	8.46192	8.48547	8.33528
	LmxM.32.0040	7.63511	7.74536	7.44791	7.97047	7.97556	7.99055
	LmxM.30.2870	8.24266	8.50444	8.33718	7.94967	7.992	8.01842
	LmxM.08_29.2160	9.66709	9.55683	9.74943	9.58302	9.58727	9.54283
	LmxM.30.1370	8.1922	8.54087	8.60561	8.19213	8.2466	8.27006
	LmxM.33.2500	6.56515	6.23435	6.06896	5.47581	5.201	4.93858
	LmxM.27.2060	7.38854	7.80648	7.30439	7.11	7.12896	7.23018
	LmxM.36.2850	8.0293	7.68153	8.26147	8.51736	8.4966	8.38025
	LmxM.34.3940	9.18974	9.23981	9.13734	9.47451	9.51181	9.47343
	LmxM.30.0680	8.5931	8.77295	8.57466	8.74249	8.75598	8.78309
	LmxM.30.2680	5.01034	5.82569	5.66107	7.20026	7.10117	7.15325
	LmxM.24.0700	6.56515	7.03347	6.38659	7.19169	7.20405	7.18873
	LmxM.06.1060	7.77881	7.61476	8.22208	7.69489	7.69086	7.8444
	LmxM.07.0743	7.97063	8.07839	8.09698	7.59618	7.70274	7.64281
	LmxM.25.1910	5.98779	5.82569	5.09029	6.35029	6.44451	6.48859
	LmxM.03.0590	7.29601	6.81291	7.145	7.7032	7.65919	7.81551
	LmxM.32.2060	9.44806	9.36699	9.42445	9.74318	9.78136	9.87946
	LmxM.13.1640	6.56515	7.92146	7.51465	7.83685	7.93583	7.8602
	LmxM.15.0960	7.70875	7.22474	7.44791	7.35873	7.48691	7.51288
	LmxM.33.3980	9.31292	9.59197	9.45875	8.87271	8.84881	9.12197
	LmxM.14.0840	8.96775	8.61107	8.69465	9.39587	9.40833	9.44479
	LmxM.24.1540	7.09097	7.39359	6.96579	6.45951	6.51529	6.58151
	LmxM.31.1640	7.84563	8.26415	7.37794	7.49195	7.53174	7.50245
	LmxM.31.1440	7.19713	7.39359	7.69813	7.09171	7.12013	7.24662
	LmxM.34.4730	7.4755	7.13227	7.05818	6.96558	6.89263	6.79781
	LmxM.11.0020	7.63511	7.97569	7.57844	7.03302	7.08424	7.0279
	LmxM.07.0680	11.0671	10.8008	10.8936	10.6131	10.5399	10.706
	LmxM.30.3150	9.02653	9.10033	9.37142	9.13238	9.10255	9.0266
	LmxM.36.4840	8.08567	7.80648	8.3736	8.26177	8.19337	8.01164
	LmxM.22.0410	8.13992	7.97569	7.80865	8.3748	8.43916	8.35281
	LmxM.34.3550	8.55368	8.67802	8.72315	9.04418	9.08903	8.98367
	LmxM.21.0420	7.84563	7.03347	7.63953	7.43416	7.49034	7.4306
	LmxM.34.5060	8.63148	9.10033	9.116	9.1767	9.21884	9.21388
	LmxM.17.0140	8.4285	8.50444	7.63953	8.08642	7.95893	8.05238
	LmxM.10.0220	9.80778	9.84598	9.80381	9.2795	9.23402	9.21511
	LmxM.22.0980	7.63511	7.97569	7.69813	7.72857	7.73782	7.78735
	LmxM.12.0560	7.90948	8.46707	8.47763	8.795	8.78002	8.68995
	LmxM.33.1155	5.72929	6.9274	6.96579	6.82596	6.66555	6.78859
	LmxM.08.0970	6.20693	6.68855	6.86708	6.93384	6.93732	6.91381
	LmxM.24.2340	7.19713	7.22474	7.37794	6.98056	7.15947	7.07957
	LmxM.33.4140	5.72929	6.81291	6.52252	6.988	6.85185	6.99506
	LmxM.30.1720	7.97063	7.86512	8.18157	8.01664	7.98654	7.81291
	LmxM.10.0960	6.97637	7.31163	7.86088	8.36293	8.31739	8.23413
	LmxM.24.0920	6.56515	6.81291	6.52252	6.70935	6.71333	6.89429
	LmxM.31.2120	7.19713	7.47114	6.76111	7.32976	7.30397	7.25143
	LmxM.29.0570	7.90948	7.80648	7.69813	7.6766	7.61663	7.6789
	LmxM.08_29.0940	10.9805	10.984	10.9549	10.6122	10.6051	10.4996
	LmxM.32.3210	9.44806	9.5208	9.31636	9.27242	9.2432	9.25175
	LmxM.28.0350	5.01034	3.36261	3.21205	3.34135	3.39324	3.36667
	LmxM.36.4500	8.80939	8.17426	8.66558	8.26738	8.36771	8.3741
	LmxM.05.0285	6.20693	6.68855	6.64674	6.57428	6.58115	6.73475
	LmxM.12.1150	7.70875	7.74536	7.2269	8.1889	8.19547	8.15229
	LmxM.32.0170	7.4755	7.68153	7.75445	7.63221	7.62525	7.5816
	LmxM.03.0140	7.29601	7.31163	7.30439	7.31407	7.39834	7.38239
	LmxM.21.0530	7.90948	8.02795	7.75445	7.63458	7.43532	7.58769
	LmxM.31.0890	8.90648	9.2618	9.07236	8.97914	9.02244	9.07967
	LmxM.25.2140	10.1361	10.7078	10.6775	10.0357	10.0536	10.2677
	LmxM.23.1670	5.72929	6.04444	6.52252	7.08248	7.05672	7.0042
	LmxM.08_29.0800	6.39713	7.61476	7.51465	7.03302	6.91067	7.0709
	LmxM.21.0440	7.77881	7.68153	7.86088	8.62738	8.65867	8.56246
	LmxM.23.1140	8.38423	8.38929	8.29982	8.2866	8.28712	8.07801
	LmxM.08.1070	8.51315	8.21991	8.00713	7.80773	7.76712	7.88821
	LmxM.29.2660	7.09097	7.54473	7.75445	7.38149	7.24627	7.39199
	LmxM.32.0080	7.29601	6.81291	7.37794	6.87891	6.8991	7.00306
	LmxM.17.0350	8.4285	7.86512	8.85778	8.10306	8.07492	8.22097
	LmxM.24.2240	8.4285	8.02795	8.00713	7.60023	7.60955	7.53353
	LmxM.08_29.1950	7.29601	7.92146	7.37794	7.74402	7.71159	7.73757
	LmxM.11.0800	6.97637	6.04444	6.06896	6.2549	6.27577	6.50798
	LmxM.29.3150	9.59123	9.21748	9.45875	9.33352	9.36856	9.36086
	LmxM.08_29.1030	9.68544	10.1112	9.91917	9.53477	9.57984	9.5255
	LmxM.08_29.2520	7.38854	6.68855	7.75445	7.50064	7.48433	7.45245
	LmxM.08_29.1320	7.55751	6.40214	7.37794	7.4414	7.44065	7.43229
	LmxM.36.1630	11.0027	11.2044	11.1407	10.065	9.95504	9.89273
	LmxM.14.1310	5.72929	5.82569	6.2365	6.2342	6.15554	6.3031
	LmxM.17.0660	6.56515	6.40214	6.38659	7.01857	7.02394	7.09888
	LmxM.28.1360	8.4285	8.07839	8.22208	8.54114	8.63754	8.67823
	LmxM.31.1530	7.55751	7.31163	7.44791	7.58641	7.66071	7.63402
	LmxM.14.0890	7.70875	7.68153	7.63953	7.65263	7.58809	7.58996
	LmxM.28.0150	6.39713	6.68855	6.64674	6.7938	6.85718	6.59969
	LmxM.30.2490	6.97637	6.23435	6.76111	6.99293	7.07398	7.15428
	LmxM.34.0920	8.08567	8.02795	8.33718	8.65372	8.59513	8.57208
	LmxM.34.2850	8.29141	8.17426	8.22208	7.91173	7.87674	7.75728
	LmxM.36.5280	7.77881	7.31163	7.37794	8.31743	8.30964	8.33347
	LmxM.31.2020	8.63148	8.74199	8.5107	8.6815	8.63173	8.76742
	LmxM.14.0670	10.6754	10.6589	10.7416	10.0363	10.1047	10.0476
	LmxM.17.1360	8.7053	8.71036	7.96001	8.31644	8.27424	8.44581
	LmxM.23.1665	9.75662	9.69254	9.67843	9.71116	9.75449	9.59287
	LmxM.20.1220	8.33857	8.34877	7.80865	8.61303	8.58473	8.25627
	LmxM.36.0550	8.4285	8.57639	8.69465	8.76827	8.86245	8.84856
	LmxM.36.2420	8.7053	8.71036	8.44378	8.43497	8.42443	8.35505
	LmxM.09.0470	8.33857	7.68153	8.22208	8.20866	8.23334	8.18076
	LmxM.09.0440	7.19713	6.81291	7.44791	7.07203	7.07398	7.15735
	LmxM.36.5010	12.0945	11.9736	11.9088	11.5258	11.5335	11.6558
	LmxM.34.4780	6.39713	6.04444	6.2365	6.53421	6.44981	6.40487
	LmxM.33.1330	7.55751	6.9274	7.145	7.18632	7.31272	7.30691
	LmxM.29.0800	8.74084	8.54087	8.47763	7.87277	7.8556	7.60129
	LmxM.19.0090	8.77552	9.32583	9.33495	8.66884	8.74309	8.68712
	LmxM.19.0020	9.82444	9.59197	9.49226	9.26249	9.21987	9.3695
	LmxM.28.3000	6.20693	6.40214	5.66107	6.45951	6.41772	6.17956
	LmxM.10.1010	7.97063	8.12712	8.05275	7.6099	7.67737	7.87022
	LmxM.18.0620	12.6399	12.4561	12.4313	12.3311	12.3563	12.3756
	LmxM.08_29.0140	8.80939	8.50444	8.9083	8.23442	8.23181	8.26104
	LmxM.01.0380	7.38854	6.55244	7.30439	7.17442	7.11569	7.06982
	LmxM.21.0990	7.63511	8.02795	6.96579	6.82872	6.93354	6.83667
	LmxM.36.4780	9.40441	9.38714	9.50872	9.56946	9.51181	9.56229
	LmxM.29.1975	5.98779	4.8509	4.13203	5.94687	6.03146	5.82496
	LmxM.10.0250	6.71563	6.55244	5.87938	6.39199	6.35133	6.33783
	LmxM.21.0735	8.1922	7.47114	7.05818	6.86821	7.01205	6.91138
	LmxM.02.0320	5.72929	6.40214	6.52252	6.02605	6.02437	6.40831
	LmxM.26.1440	7.90948	7.47114	7.96001	7.73226	7.66755	7.56627
	LmxM.03.0710	7.19713	6.04444	6.86708	6.37885	6.53037	6.63245
	LmxM.34.1180	9.49044	9.1948	9.4417	9.36622	9.27166	9.15232
	LmxM.20.0950	8.33857	8.80325	7.96001	8.16887	8.09253	8.20323
	LmxM.30.1310	8.74084	8.97282	8.95711	9.09327	9.0477	8.94774
	LmxM.26.2030	8.0293	7.68153	8.09698	8.02449	7.96326	8.18377
	LmxM.29.3610	8.90648	9.10033	8.98091	8.87371	8.86576	8.85961
	LmxM.29.0520	8.5931	8.12712	8.54304	8.49405	8.43649	8.55626
	LmxM.18.0140	8.80939	8.86202	8.69465	8.73072	8.7474	8.64505
	LmxM.34.5270	8.08567	8.02795	8.18157	8.22344	8.25419	8.05238
	LmxM.24.0720	8.0293	7.39359	7.2269	7.13254	7.13226	7.45911
	LmxM.19.1370	7.38854	7.74536	7.75445	6.97558	7.07398	7.09568
	LmxM.27.0350	7.70875	7.54473	8.00713	8.09906	8.10097	7.96797
	LmxM.07.0630	9.11044	8.83294	9.05003	8.95278	8.87038	8.93436
	LmxM.23.1480	8.66886	8.64493	8.47763	8.23598	8.2277	8.23655
	LmxM.23.1330	7.70875	7.13227	7.86088	8.08815	8.05013	8.02123
	LmxM.14.1360	9.4264	9.32583	9.4756	9.40446	9.35167	9.36618
	LmxM.31.0520	9.73915	9.91699	10.0599	10.0554	10.1015	10.1137
	LmxM.25.0730	11.7291	11.5906	11.4185	10.992	10.9901	11.1378
	LmxM.03.0170	7.63511	7.47114	6.86708	7.3012	7.37067	7.40928
	LmxM.27.1090	8.29141	8.34877	7.75445	7.94967	7.98411	8.04521
	LmxM.26.0240	7.90948	7.86512	7.44791	7.3549	7.35758	7.44576
	LmxM.05.0740	7.09097	7.22474	6.86708	7.00031	7.01444	7.12423
	LmxM.34.2660	6.97637	7.86512	7.75445	7.65885	7.67586	7.67032
	LmxM.13.0680	8.63148	8.26415	8.40911	7.97172	7.83887	8.09039
	LmxM.25.1950	6.56515	7.39359	7.44791	7.33949	7.4574	7.38151
	LmxM.32.1520	6.39713	6.04444	5.66107	6.91966	6.96965	6.80697
	LmxM.36.5220	7.84563	7.68153	7.63953	7.88078	7.83213	7.69802
	LmxM.34.1560	7.09097	6.81291	7.51465	6.95297	6.94484	6.83539
	LmxM.20.0265	5.98779	6.40214	5.66107	6.13276	6.27577	6.08159
	LmxM.21.0120	9.61057	9.36699	9.33495	9.45943	9.45739	9.37743
	LmxM.20.0705	6.97637	7.61476	7.44791	7.24335	7.23711	6.97894
	LmxM.09.1000	7.55751	6.68855	6.52252	6.82319	6.72065	6.74432
	LmxM.36.6090	8.74084	8.64493	8.83184	8.85146	8.96346	9.01281
	LmxM.30.1940	8.1922	8.07839	8.33718	8.16833	8.13919	8.12638
	LmxM.10.0310	7.97063	7.97569	8.22208	7.66273	7.66223	7.61104
	LmxM.22.0310	8.24266	8.17426	8.22208	8.20919	8.2049	8.28137
	LmxM.14.1355	6.39713	6.9274	5.66107	7.17007	7.20613	6.99735
	LmxM.03.0630	6.85188	7.03347	7.30439	6.89218	6.79886	6.88567
	LmxM.09.1550	7.84563	7.54473	7.9113	6.82181	6.84248	6.76461
	LmxM.30.2860	8.13992	8.4287	8.22208	7.97982	8.05651	8.00085
	LmxM.31.0950	10.1227	9.86047	9.77688	9.46455	9.40969	9.38509
	LmxM.19.0150	9.49044	9.34656	9.8171	9.31983	9.31101	9.18606
	LmxM.36.0890	10.1885	10.099	9.74943	9.60958	9.60003	9.6623
	LmxM.29.0650	8.66886	8.83294	8.77852	8.50532	8.56412	8.56593
	LmxM.25.0540	9.80778	9.53893	9.74943	8.96382	8.96099	9.00459
	LmxM.06.0050	8.96775	9.48386	9.27845	9.55556	9.57135	9.50071
	LmxM.34.1300	11.2993	11.5056	11.4487	11.2642	11.3022	11.3037
	LmxM.24.1060	7.55751	7.61476	7.75445	7.35873	7.35758	7.49599
	LmxM.36.5810	7.29601	5.56773	6.64674	7.27712	7.15082	7.24662
	LmxM.36.2600	8.08567	7.74536	7.63953	7.80843	7.83348	7.81031
	LmxM.14.0705	8.4285	9.07572	8.72315	8.4052	8.37608	8.4604
	LmxM.28.2120	7.97063	8.26415	8.26147	8.64238	8.68437	8.55121
	LmxM.30.1600	8.13992	8.12712	8.22208	8.60297	8.68512	8.51213
	LmxM.28.1270	7.63511	7.80648	7.44791	7.24438	7.29222	7.34963
	LmxM.27.1210	8.29141	8.38929	8.54304	8.3189	8.26274	8.23655
	LmxM.29.0110	7.55751	6.68855	7.145	7.3012	7.41017	7.54531
	LmxM.09.0700	8.0293	8.07839	7.9113	7.733	7.77979	7.6222
	LmxM.25.1270	7.84563	7.47114	7.75445	7.87678	7.76712	7.78867
	LmxM.28.2740	13.2688	13.304	13.3671	12.965	12.8887	13.0401
	LmxM.34.4600	6.20693	6.9274	6.96579	6.97932	6.90039	6.89429
	LmxM.33.2580	10.4684	10.4735	10.5481	10.4677	10.5158	10.4869
	LmxM.11.0340	5.98779	5.82569	4.6893	5.95953	6.02674	5.93888
	LmxM.04.0465	6.56515	6.04444	5.87938	6.48601	6.43029	6.64418
	LmxM.15.0290	6.97637	6.23435	5.87938	6.78244	6.70153	6.84813
	LmxM.34.5390	10.3922	10.4829	10.4913	10.6198	10.6644	10.5033
	LmxM.25.1590	5.72929	6.40214	7.05818	7.01129	7.10901	7.06982
	LmxM.21.1720	11.614	11.5284	11.4741	10.3029	10.3443	10.4467
	LmxM.30.1450	7.38854	8.02795	8.26147	8.10648	8.17055	8.21656
	LmxM.08.0260	7.19713	7.13227	7.05818	6.86417	6.84248	6.81737
	LmxM.30.2030	11.6425	11.8116	11.7516	10.271	10.2542	10.3706
	LmxM.21.0140	8.13992	7.54473	7.2269	8.23962	8.25822	8.30188
	LmxM.04.1165	8.0293	8.21991	8.05275	7.85594	7.89304	8.02516
	LmxM.27.2020	9.72147	9.87481	9.8171	10.1765	10.1507	10.1716
	LmxM.33.3815	7.55751	7.31163	6.52252	7.07436	7.07169	7.18572
	LmxM.36.1150	6.56515	7.61476	7.51465	7.90062	7.87346	7.71063
	LmxM.17.1340	7.09097	6.68855	6.06896	7.15693	7.19566	7.24277
	LmxM.22.0870	8.13992	8.07839	8.00713	8.12064	8.12435	8.21999
	LmxM.28.2000	6.85188	6.40214	7.145	6.31525	6.3551	6.15518
	LmxM.08_29.1010	8.63148	8.4287	8.66558	8.75924	8.76025	8.67609
	LmxM.36.6740	7.84563	6.68855	7.2269	7.47353	7.46091	7.39199
	LmxM.32.0765	7.84563	7.54473	8.44378	7.91239	7.92889	7.85705
	LmxM.26.2280	8.0293	8.12712	7.86088	7.49282	7.43709	7.50003
	LmxM.36.3470	10.2266	10.3861	10.4234	9.61219	9.6225	9.56383
	LmxM.22.1570	7.19713	6.9274	7.2269	7.18092	7.22789	7.21453
	LmxM.06.0720	8.51315	8.30708	8.60561	8.55747	8.41543	8.54183
	LmxM.36.0530	7.77881	7.86512	7.75445	8.13131	8.18598	8.06116
	LmxM.12.0200	8.08567	8.07839	8.29982	8.46103	8.48073	8.45334
	LmxM.14.1210	7.55751	7.68153	7.51465	6.9818	7.00727	7.08711
	LmxM.32.2200	5.41415	6.04444	7.05818	7.0986	7.09104	6.94852
	LmxM.17.1070	6.85188	5.56773	5.40373	6.57592	6.53869	6.36643
	LmxM.28.2090	8.1922	7.97569	7.86088	8.23546	8.34751	8.26389
	LmxM.34.3820	6.97637	7.03347	7.2269	6.99293	7.0625	6.99277
	LmxM.08_29.1240	9.77387	9.83135	10.1778	9.51324	9.47503	9.51176
	LmxM.36.2680	8.08567	7.74536	7.75445	8.15408	8.16519	8.1085
	LmxM.29.0210	8.93744	8.46707	8.40911	8.15242	8.15387	8.28746
	LmxM.29.2270	7.77881	8.34877	7.9113	8.72591	8.73335	8.65305
	LmxM.12.0700	9.49044	9.34656	9.4417	9.0736	9.01679	8.91422
	LmxM.31.2940	8.24266	8.30708	8.44378	7.86942	8.02728	7.93791
	LmxM.09.0367	6.71563	6.04444	7.05818	7.03661	7.02867	7.18371
	LmxM.04.0110	6.97637	7.39359	6.64674	6.89086	6.74671	6.90408
	LmxM.10.0190	6.20693	5.56773	5.87938	6.18329	6.21483	6.2713
	LmxM.11.0040	7.55751	7.68153	7.30439	7.60829	7.72985	7.49112
	LmxM.07.0360	6.85188	6.23435	6.64674	6.78101	6.74528	6.86577
	LmxM.21.0905	5.98779	5.56773	6.38659	6.03804	5.95154	6.09661
	LmxM.30.0440	11.7812	11.6078	11.7307	12.2099	12.2076	12.1828
	LmxM.01.0740	6.39713	6.40214	6.38659	6.76523	6.80576	6.86702
	LmxM.25.0180	7.19713	7.54473	7.96001	7.86135	7.79097	7.72933
	LmxM.30.0800	6.39713	7.39359	7.44791	8.23025	8.35364	8.13004
	LmxM.31.3290	7.77881	7.74536	8.09698	8.09045	8.16573	8.1747
	LmxM.36.1270	0	4.29072	5.09029	4.6396	4.62722	4.62008
	LmxM.32.1950	6.71563	6.55244	6.64674	7.13254	7.11013	7.09994
	LmxM.26.2360	8.24266	8.26415	8.66558	8.07715	8.05246	8.14095
	LmxM.15.1230	8.7053	8.30708	7.96001	8.40427	8.45021	8.44833
	LmxM.25.0430	7.63511	8.77295	7.86088	8.40057	8.39039	8.45916
	LmxM.26.1140	7.38854	7.86512	7.86088	7.77229	7.75718	7.70923
	LmxM.18.1110	8.7053	8.50444	8.60561	8.27652	8.23795	8.27949
	LmxM.31.3110	7.84563	7.61476	7.30439	7.75714	7.87936	7.88575
	LmxM.34.4520	7.55751	7.92146	8.05275	7.73226	7.73348	7.69873
	LmxM.32.2640	8.33857	8.67802	8.69465	8.85384	8.80297	8.80252
	LmxM.34.1810	9.13736	9.02519	8.85778	8.5961	8.62393	8.58393
	LmxM.30.0170	7.97063	8.67802	7.9113	8.36103	8.43693	8.3903
	LmxM.36.2160	8.74084	8.54087	8.69465	8.71885	8.75919	8.76305
	LmxM.33.4100	8.33857	8.12712	7.96001	7.90455	7.96635	8.04355
	LmxM.23.0600	7.09097	6.81291	6.52252	7.6203	7.58327	7.36654
	LmxM.22.0691	7.4755	7.80648	7.86088	8.35959	8.31158	8.06988
	LmxM.33.1820	0	0	3.21205	5.0385	5.01335	5.01285
	LmxM.04.0123	8.08567	8.12712	8.29982	7.51186	7.47743	7.60204
	LmxM.34.4410	7.38854	7.74536	6.96579	7.82444	7.86489	7.86396
	LmxM.02.0560	6.97637	7.54473	7.44791	7.75278	7.58568	7.61253
	LmxM.18.0900	7.97063	7.39359	8.09698	8.38844	8.4041	8.40718
	LmxM.23.0850	7.55751	7.80648	6.96579	7.56254	7.58648	7.59526
	LmxM.26.0150	7.19713	7.61476	6.96579	7.55922	7.6056	7.5816
	LmxM.11.0410	9.24028	9.38714	9.19951	8.69368	8.65179	8.80513
	LmxM.18.0360	8.55368	8.86202	8.54304	8.35577	8.33849	8.38419
	LmxM.31.0660	8.66886	8.99924	8.40911	7.85458	7.90144	7.85516
	LmxM.29.1870	7.63511	6.81291	7.37794	8.01603	8.0166	8.09467
	LmxM.20.0150	9.82444	9.70864	9.74943	10.0184	10.0155	10.0206
	LmxM.32.1955	11.3691	11.7508	11.5396	10.5443	10.5402	10.6506
	LmxM.19.1060	8.08567	8.12712	8.18157	8.13968	8.08744	8.20769
	LmxM.15.1050	6.56515	6.55244	7.05818	5.94177	5.90857	6.29754
	LmxM.17.0040	7.29601	7.80648	7.30439	7.01857	7.09893	7.17059
	LmxM.31.2370	7.63511	7.68153	7.05818	7.48584	7.46876	7.59979
	LmxM.01.0600	6.39713	6.04444	6.52252	6.51375	6.47081	6.50958
	LmxM.29.2450	6.97637	7.47114	6.52252	7.35394	7.26041	7.30599
	LmxM.31.0390	8.96775	9.28346	9.00432	8.41305	8.45329	8.50772
	LmxM.15.0550	7.4755	6.81291	7.51465	7.5642	7.48261	7.52404
	LmxM.21.0023	7.63511	6.81291	7.05818	6.87491	6.81674	6.79781
	LmxM.16.0620	7.4755	6.04444	7.145	7.76869	7.77769	7.81291
	LmxM.20.1480	5.98779	7.54473	6.86708	7.69186	7.67887	7.67032
	LmxM.04.0410	6.39713	7.92146	7.57844	7.57082	7.57602	7.63989
	LmxM.33.2800	7.63511	7.47114	7.96001	7.74402	7.76428	7.83675
	LmxM.31.3760	8.24266	8.30708	7.75445	8.54576	8.51019	8.55354
	LmxM.03.0560	7.70875	7.61476	6.96579	7.31309	7.21446	7.32888
	LmxM.34.3880	8.1922	8.34877	8.1399	7.84574	7.8556	7.87645
	LmxM.36.0900	7.19713	7.31163	7.145	7.09631	7.08764	6.8906
	LmxM.15.0220	7.84563	8.4287	8.00713	7.64559	7.72112	7.77673
	LmxM.20.0630	7.38854	7.47114	7.63953	7.58396	7.55323	7.67676
	LmxM.06.1030	7.4755	7.74536	7.69813	7.95094	8.00705	8.05732
	LmxM.11.0240	9.70357	9.97138	9.8433	9.38465	9.35732	9.50313
	LmxM.33.2050	12.1451	12.026	12.2836	12.3074	12.2709	12.4987
	LmxM.34.2550	7.19713	8.17426	8.54304	7.43506	7.47397	7.54296
	LmxM.08_29.1190	6.20693	6.68855	6.52252	7.34432	7.32815	7.13985
	LmxM.36.4190	7.19713	7.39359	7.37794	7.60668	7.68113	7.64719
	LmxM.22.0060	9.40441	9.23981	9.17908	8.95942	8.90872	8.94922
	LmxM.36.5610	7.77881	8.21991	8.22208	7.71445	7.66603	7.77139
	LmxM.20.1340	5.01034	6.55244	5.87938	7.389	7.32815	7.29765
	LmxM.31.2930	7.84563	7.97569	7.51465	7.35778	7.36788	7.36743
	LmxM.09.0640	8.55368	8.57639	8.54304	8.59853	8.60467	8.59266
	LmxM.14.0120	6.39713	6.04444	6.52252	6.259	6.22929	6.14282
	LmxM.06.0640	8.51315	8.46707	8.7511	8.78294	8.69109	8.66029
	LmxM.32.3190	8.66886	8.80325	8.5107	8.22291	8.28811	8.4089
	LmxM.30.0520	6.85188	7.68153	7.86088	8.06899	8.05013	8.06444
	LmxM.36.2060	6.20693	4.8509	5.09029	6.59065	6.66403	6.4967
	LmxM.33.0900	6.97637	7.03347	7.96001	7.28921	7.28829	7.19173
	LmxM.31.0850	8.13992	7.68153	7.63953	7.58478	7.59049	7.55931
	LmxM.19.1010	7.19713	7.68153	7.69813	7.86741	7.72039	7.75931
	LmxM.01.0680	6.20693	7.03347	6.96579	6.70184	6.69113	6.71263
	LmxM.36.3770	12.5476	12.503	12.507	11.2604	11.29	11.3907
	LmxM.34.2010	12.6399	12.6226	12.6021	11.8779	11.8157	11.9533
	LmxM.36.0040	8.80939	8.74199	8.95711	8.62062	8.64487	8.59531
	LmxM.09.0320	7.29601	6.9274	6.76111	7.4287	7.41469	7.44492
	LmxM.13.1330	7.77881	8.54087	8.26147	8.16778	8.15441	8.16099
	LmxM.08_29.0070	7.29601	7.80648	7.69813	7.5315	7.68338	7.53982
	LmxM.34.3360	7.84563	8.38929	8.5107	8.29412	8.26174	8.25913
	LmxM.12.1130	9.57163	9.60922	9.64902	9.95891	9.9734	10.1455
	LmxM.12.0260	7.63511	8.17426	8.22208	8.14191	8.0846	8.23364
	LmxM.29.2980	11.7246	11.9365	11.7024	11.7561	11.7536	11.7446
	LmxM.33.2900	11.4679	11.2817	11.5154	10.9582	10.8629	11.0453
	LmxM.33.4320	7.38854	7.31163	7.30439	6.77243	6.79331	6.70705
	LmxM.24.2290	8.13992	8.26415	8.26147	8.06782	8.18809	8.03076
	LmxM.12.0891	11.2874	11.1523	11.1824	10.7712	10.6239	10.7825
	LmxM.24.0800	5.41415	5.82569	6.38659	5.75102	5.67819	5.90515
	LmxM.21.1855	7.09097	7.22474	7.05818	7.63379	7.59528	7.51608
	LmxM.32.2370	8.7053	8.71036	8.47763	8.16669	8.15549	8.20917
	LmxM.17.0310	6.71563	6.68855	7.2269	7.26901	7.26743	7.29114
	LmxM.08.0910	7.09097	7.92146	8.33718	8.6933	8.70925	8.81781
	LmxM.29.0320	6.39713	7.13227	7.145	7.43416	7.56549	7.48217
	LmxM.36.6790	6.97637	7.13227	6.96579	7.80071	7.91555	7.8444
	LmxM.32.1930	9.77387	9.95798	9.49226	9.66378	9.66526	9.80499
	LmxM.08.0420	8.7053	9.38714	9.05003	8.72331	8.68624	8.6793
	LmxM.30.0670	8.1922	8.46707	8.40911	8.39964	8.44359	8.42641
	LmxM.36.0560	8.38423	8.74199	8.3736	8.14468	8.09647	8.04632
	LmxM.17.0770	4.44759	3.36261	4.13203	5.70062	5.78824	5.62341
	LmxM.10.1300	10.5508	10.3351	10.1361	11.3563	11.252	11.0233
	LmxM.27.0120	8.38423	8.67802	8.54304	8.23598	8.18809	8.06662
	LmxM.32.2290	6.71563	7.74536	7.51465	7.68272	7.72985	7.4968
	LmxM.34.4550	8.77552	8.97282	8.26147	8.89397	8.88577	8.97325
	LmxM.36.6800	7.77881	8.12712	8.26147	8.23129	8.23232	8.24187
	LmxM.04.0860	7.09097	7.31163	6.64674	6.82872	6.95978	7.02901
	LmxM.21.0875	7.70875	7.47114	7.75445	8.0347	7.90916	7.87645
	LmxM.26.1780	6.39713	4.8509	6.06896	0.521075	0.617379	0.139142
	LmxM.24.0540	5.01034	6.04444	6.64674	6.98552	7.09668	7.14811
	LmxM.26.1920	8.13992	8.54087	8.60561	8.63924	8.63289	8.68393
	LmxM.30.0490	7.4755	7.13227	6.86708	8.15463	8.06804	8.02292
	LmxM.08.1210	7.19713	6.68855	6.86708	7.21089	7.37903	7.41185
	LmxM.32.1210	7.29601	6.68855	6.2365	6.76523	6.73084	6.80697
	LmxM.36.3330	8.87484	8.61107	8.44378	8.66498	8.72208	8.76507
	LmxM.33.1720	5.98779	4.8509	6.2365	6.26921	6.24563	6.21736
	LmxM.21.0850	9.44806	9.32583	9.6638	9.57276	9.57641	9.665
	LmxM.23.0180	7.29601	6.04444	6.76111	7.57082	7.65308	7.617
	LmxM.11.1220	7.84563	7.31163	7.96001	8.29911	8.33611	8.20274
	LmxM.18.1440	8.29141	8.34877	8.18157	8.41718	8.51104	8.42386
	LmxM.14.1230	6.97637	7.39359	6.96579	7.52214	7.54748	7.52721
	LmxM.34.1130	9.28911	9.3048	9.23952	8.98286	9.00844	9.0767
	LmxM.33.2940	7.77881	7.92146	7.69813	7.78301	7.7443	7.67748
	LmxM.36.6330	8.1922	7.47114	8.26147	7.86202	7.87017	7.65808
	LmxM.33.2520	8.93744	8.71036	8.93291	9.32449	9.34505	9.22881
	LmxM.31.1050	7.70875	7.47114	7.86088	7.69262	7.72476	7.77407
	LmxM.33.3160	7.4755	8.17426	7.57844	8.02268	8.03787	7.91811
	LmxM.19.0540	8.1922	7.86512	7.96001	7.85255	7.79722	7.7992
	LmxM.15.0260	7.84563	7.97569	8.09698	7.83891	7.85427	7.84185
	LmxM.15.1170	7.38854	7.68153	7.145	7.65808	7.70865	7.81226
	LmxM.14.0080	7.4755	7.31163	7.86088	7.31506	7.38365	7.36566
	LmxM.36.3850	8.63148	8.71036	9.00432	8.56454	8.52114	8.45583
	LmxM.33.3340	7.19713	7.47114	6.76111	7.88145	7.83955	7.84884
	LmxM.32.2790	7.90948	7.61476	7.75445	7.83685	7.87608	7.79658
	LmxM.33.2350	7.19713	7.80648	8.18157	8.16122	8.19337	8.07477
	LmxM.30.1930	8.55368	8.54087	8.5107	9.25275	9.27091	9.34253
	LmxM.29.1850	6.56515	6.23435	6.06896	6.38825	6.27179	5.82496
	LmxM.09.0900	8.13992	7.74536	7.9113	7.64246	7.76358	7.88513
	LmxM.25.2260	7.29601	5.56773	6.38659	6.67752	6.67764	6.76997
	LmxM.27.0610	8.74084	8.80325	8.66558	8.48225	8.56859	8.49523
	LmxM.21.1770	11.1487	10.8882	10.8683	10.1566	10.2207	10.3007
	LmxM.36.3400	12.0562	11.7815	11.8932	11.2484	11.2006	11.3002
	LmxM.08.1030	7.70875	8.02795	8.40911	7.76004	7.75218	7.85263
	LmxM.02.0390	7.29601	7.92146	7.57844	7.21512	7.29321	7.32433
	LmxM.33.0970	9.80778	9.75589	9.58834	7.83616	7.55241	7.38064
	LmxM.22.1510	7.19713	7.61476	6.64674	7.76869	7.79236	7.63033
	LmxM.20.1170	5.72929	5.82569	5.66107	5.69458	5.93903	5.9578
	LmxM.08_29.0330	7.70875	7.92146	7.86088	7.31998	7.36227	7.4616
	LmxM.36.5690	6.85188	6.81291	7.145	6.85878	7.01801	7.03013
	LmxM.25.2095	7.4755	7.47114	7.96001	7.55088	7.65461	7.68317
	LmxM.25.1010	7.29601	8.17426	7.86088	7.73079	7.76074	7.81291
	LmxM.30.2050	9.13736	8.97282	9.29753	8.70388	8.69927	8.61481
	LmxM.14.0230	8.13992	8.17426	8.18157	8.25099	8.28218	8.19877
	LmxM.31.0180	6.97637	7.22474	7.51465	6.09424	6.16201	6.30679
	LmxM.33.3270	7.84563	7.92146	7.75445	7.91499	7.9645	7.97205
	LmxM.13.0220	7.63511	7.68153	7.44791	7.42961	7.47916	7.52483
	LmxM.36.0110	8.4285	8.54087	8.40911	8.55372	8.55513	8.50692
	LmxM.22.1320	8.93744	8.74199	9.19951	8.86195	8.77651	8.66678
	LmxM.31.1450	6.85188	7.39359	7.37794	7.18847	7.22583	7.12003
	LmxM.27.1430	6.85188	7.61476	7.75445	7.96231	7.95397	7.95508
	LmxM.31.1960	9.13736	9.23981	9.02736	9.07477	9.09665	9.07588
	LmxM.26.1690	8.51315	8.21991	8.18157	8.45568	8.45725	8.43741
	LmxM.36.3030	8.0293	7.97569	7.63953	8.26432	8.35176	8.2991
	LmxM.21.1860	12.7088	12.691	12.6002	12.569	12.6077	12.6635
	LmxM.07.0580	7.77881	8.17426	7.51465	7.4432	7.2774	7.52721
	LmxM.34.4700	8.84249	8.77295	9.02736	8.97447	8.99823	8.97005
	LmxM.36.1100	9.35939	9.2618	9.23952	8.96884	8.81089	9.12354
	LmxM.23.1720	8.33857	8.67802	8.57466	7.60346	7.68413	7.70574
	LmxM.22.1170	8.13992	7.61476	7.57844	8.08237	8.11771	7.96154
	LmxM.08_29.0880	10.3352	10.3351	10.1466	9.26784	9.29171	9.35061
	LmxM.18.0300	9.49044	9.21748	9.60375	9.33837	9.36739	9.50695
	LmxM.04.0760	11.4732	11.26	11.4908	11.2892	11.3099	11.4671
	LmxM.30.1980	7.29601	7.03347	6.52252	6.50168	6.51361	6.50637
	LmxM.25.1550	8.5931	7.80648	8.26147	7.71445	7.74861	7.87458
	LmxM.33.3010	7.84563	7.74536	7.2269	7.50583	7.53174	7.49194
	LmxM.36.6990	6.85188	7.22474	7.37794	7.39554	7.41379	7.44325
	LmxM.12.0710	8.38423	8.74199	8.44378	8.40705	8.43025	8.5213
	LmxM.24.0680	10.0107	9.74031	9.7355	10.0776	10.0406	9.88101
	LmxM.10.0530	7.84563	8.46707	8.09698	7.6573	7.6056	7.69168
	LmxM.24.2220	7.97063	7.68153	8.09698	7.86404	7.94837	8.06716
	LmxM.28.0320	7.63511	6.40214	6.86708	7.42505	7.50738	7.60054
	LmxM.26.1580	6.20693	6.68855	6.2365	7.21828	7.22994	7.07524
	LmxM.26.0250	6.39713	6.68855	6.96579	7.71743	7.68038	7.70294
	LmxM.20.1020	5.72929	5.82569	5.87938	6.5627	6.69113	6.64272
	LmxM.23.0845	7.70875	6.9274	7.57844	7.35682	7.33294	7.42211
	LmxM.23.1680	8.08567	8.64493	8.80543	8.98131	9.01053	8.92056
	LmxM.27.0850	6.85188	6.68855	6.06896	6.9287	6.9721	7.11898
	LmxM.23.1400	7.4755	6.68855	6.86708	7.01736	7.06595	7.21256
	LmxM.23.0110	9.75662	9.44595	9.33495	10.0238	10.0118	9.90817
	LmxM.36.6480	11.1943	11.473	11.4401	11.3298	11.3308	11.2657
	LmxM.08_29.2370	10.9731	10.9971	10.9489	9.14019	9.18217	9.28913
	LmxM.16.0430	8.1922	8.12712	7.96001	7.92083	7.91874	8.13368
	LmxM.08_29.2440	8.99744	8.57639	8.88326	9.08578	9.0593	8.99574
	LmxM.24.0440	9.08301	8.83294	9.02736	8.55955	8.50341	8.49199
	LmxM.31.2155	7.70875	7.68153	7.145	7.91629	7.96203	7.92233
	LmxM.23.0355	7.38854	7.22474	8.00713	7.79295	7.89304	7.95919
	LmxM.27.2290	7.38854	7.68153	7.37794	7.89205	7.88132	7.8808
	LmxM.29.1360	8.51315	8.50444	8.26147	7.85526	7.84291	7.8297
	LmxM.33.3440	9.2649	9.64313	9.6638	8.9159	8.89162	8.88176
	LmxM.31.0470	8.96775	9.14834	9.25912	9.03942	9.05554	8.94715
	LmxM.12.0420	6.20693	6.55244	6.86708	6.9818	7.07284	6.92467
	LmxM.10.0940	8.51315	8.57639	8.80543	8.29062	8.24406	8.26674
	LmxM.29.0300	6.39713	8.02795	7.51465	6.92095	6.94234	7.20466
	LmxM.32.0565	6.71563	6.04444	4.6893	6.87357	6.91451	6.88814
	LmxM.28.2450	7.90948	8.07839	8.00713	8.10534	8.04955	8.07097
	LmxM.16.0660	7.84563	8.34877	8.09698	7.72857	7.74645	7.83803
	LmxM.34.2750	6.39713	6.81291	7.145	7.20558	7.21238	7.20565
	LmxM.21.1040	9.59123	9.59197	9.58834	9.90887	9.90722	9.86637
	LmxM.24.2150	7.09097	6.9274	6.52252	7.1668	7.26643	7.10632
	LmxM.14.0190	11.2631	11.3905	11.146	10.6246	10.6104	10.726
	LmxM.30.2195	5.98779	6.40214	5.66107	6.18761	6.2086	6.04887
	LmxM.30.1530	9.18974	9.14834	9.13734	9.35092	9.39626	9.11144
	LmxM.09.1040	6.97637	8.07839	7.63953	7.82236	7.75647	7.81161
	LmxM.13.1120	7.09097	5.82569	7.145	6.48776	6.45684	6.6087
	LmxM.26.1785	5.72929	7.03347	7.145	6.37885	6.30335	6.49184
	LmxM.30.0190	8.96775	9.05067	8.83184	8.68837	8.69221	8.80579
	LmxM.29.0010	10.3118	9.95798	9.89432	9.55764	9.66999	9.68093
	LmxM.29.1020	7.38854	7.31163	7.05818	7.16023	7.20718	7.14811
	LmxM.28.0040	7.4755	7.31163	7.145	8.0341	8.10377	7.95743
	LmxM.18.1380	10.8153	10.8158	10.5481	10.7	10.6242	10.7116
	LmxM.32.0190	6.39713	5.82569	7.30439	7.23191	7.21653	7.12632
	LmxM.19.1345	8.38423	8.34877	8.85778	9.06396	9.09637	9.03553
	LmxM.34.0900	8.1922	9.1948	8.88326	8.35816	8.356	8.51333
	LmxM.20.1490	6.85188	6.81291	6.52252	7.64403	7.68413	7.6739
	LmxM.23.0360	10.2391	10.4449	10.4577	9.93987	9.84976	9.80008
	LmxM.32.2880	7.09097	7.22474	7.57844	7.11114	7.15299	7.12945
	LmxM.07.0190	7.63511	7.80648	7.30439	6.76379	6.85718	6.83539
	LmxM.36.1020	8.51315	8.57639	8.77852	8.73404	8.74453	8.70928
	LmxM.31.1860	5.98779	5.56773	6.52252	6.31919	6.37936	6.49184
	LmxM.36.6110	9.44806	8.74199	9.525	8.45389	8.42308	8.39248
	LmxM.03.0230	9.21523	8.91848	9.37142	8.97945	9.00934	8.92358
	LmxM.08_29.0180	7.29601	7.54473	7.37794	7.77587	7.65231	7.69802
	LmxM.20.1260	7.55751	8.07839	7.69813	8.38844	8.34798	8.26437
	LmxM.18.0240	6.39713	6.55244	5.87938	6.93384	6.90425	6.74568
	LmxM.13.0490	8.4285	8.50444	8.47763	8.55079	8.6514	8.5516
	LmxM.29.2650	8.29141	8.61107	8.44378	7.61711	7.62681	7.66241
	LmxM.33.2860	8.87484	8.64493	8.33718	8.15793	8.32028	8.40761
	LmxM.36.4960	6.97637	6.68855	7.05818	7.54164	7.49206	7.29672
	LmxM.11.0540	6.71563	7.47114	6.86708	8.05844	7.99743	8.01221
	LmxM.07.1090	8.93744	8.54087	8.77852	8.66033	8.67836	8.71172
	LmxM.12.0140	6.97637	8.30708	7.30439	7.63853	7.53007	7.62072
	LmxM.25.2130	9.55176	9.40701	9.77688	9.02534	9.06363	9.29959
	LmxM.33.1420	7.4755	8.26415	8.29982	7.94076	7.93709	7.89252
	LmxM.31.3310	10.5608	10.9906	10.7828	10.7535	10.7265	10.8472
	LmxM.36.6900	8.24266	7.54473	7.9113	8.32135	8.36304	8.33844
	LmxM.28.0180	6.71563	6.9274	6.38659	7.16242	7.23404	7.10738
	LmxM.36.5900	8.5931	8.07839	8.09698	8.35337	8.39589	8.30973
	LmxM.28.1950	7.97063	7.97569	8.18157	7.41865	7.50229	7.36566
	LmxM.08_29.0990	8.08567	7.39359	8.47763	8.56826	8.54155	8.48426
	LmxM.27.1550	8.1922	8.99924	7.9113	8.21078	8.31884	8.35772
	LmxM.36.2970	7.77881	6.40214	6.52252	7.17551	7.09893	7.05561
	LmxM.13.0160	10.6097	10.4449	10.5159	10.5914	10.5991	10.5414
	LmxM.21.1360	9.2649	9.5745	9.27845	8.89858	8.83201	8.90785
	LmxM.28.1310	8.87484	8.71036	8.66558	8.32478	8.28465	8.33438
	LmxM.31.0070	8.1922	7.97569	8.1399	7.80773	7.8629	7.79263
	LmxM.21.0360	6.71563	7.03347	7.05818	6.69882	6.60509	6.52394
	LmxM.24.0530	7.19713	7.31163	7.37794	7.16133	7.25639	7.35945
	LmxM.36.4850	7.4755	7.47114	6.2365	7.55672	7.36694	7.3307
	LmxM.08_29.1560	6.39713	6.9274	6.96579	7.31309	7.28927	7.1357
	LmxM.33.3760	7.09097	6.68855	6.52252	7.11793	7.01563	6.96848
	LmxM.08_29.0530	7.77881	7.54473	7.96001	8.49405	8.479	8.42854
	LmxM.24.1690	7.09097	7.22474	6.76111	7.29622	7.22686	7.28272
	LmxM.33.1170	8.33857	8.26415	9.09435	7.41773	7.36039	7.37096
	LmxM.12.0905	3.51224	4.8509	6.2365	5.90297	5.78266	5.86561
	LmxM.29.2670	8.0293	6.9274	7.63953	7.56337	7.57764	7.60805
	LmxM.23.0130	8.33857	8.83294	8.60561	8.43814	8.47554	8.49604
	LmxM.30.0480	9.38207	9.59197	9.58834	8.93205	8.97606	9.00259
	LmxM.30.1470	7.63511	7.39359	7.69813	7.86673	7.93142	7.89314
	LmxM.06.1160	7.63511	7.47114	7.51465	8.336	8.27324	8.36305
	LmxM.26.2640	8.24266	8.61107	8.29982	8.32135	8.33133	8.44456
	LmxM.34.1690	6.20693	6.23435	6.2365	6.61005	6.57146	6.58303
	LmxM.13.0180	6.56515	6.68855	6.2365	6.66675	6.78913	6.83539
	LmxM.36.0480	11.1153	11.0675	10.9669	11.1295	11.1928	11.1829
	LmxM.34.5240	7.84563	7.47114	8.00713	7.9052	7.96696	7.90294
	LmxM.18.0450	8.96775	8.89053	8.47763	8.46503	8.44713	8.50008
	LmxM.19.0450	7.90948	7.39359	7.2269	8.33016	8.34182	8.33121
	LmxM.31.0650	7.09097	6.81291	7.145	7.3002	7.26343	7.40066
	LmxM.34.3570	8.7053	9.02519	9.33495	9.59687	9.6645	9.44793
	LmxM.36.2800	7.90948	7.74536	7.9113	8.0962	8.08119	7.97205
	LmxM.15.1350	6.71563	7.31163	7.2269	7.08941	7.13993	7.04901
	LmxM.32.1040	7.4755	7.54473	7.80865	6.98305	7.0694	7.06982
	LmxM.02.0480	5.98779	7.22474	5.66107	5.2594	5.2745	5.56598
	LmxM.06.0330	8.0293	8.67802	8.26147	8.74432	8.79432	8.85078
	LmxM.31.3710	7.70875	8.02795	7.86088	6.79097	6.67161	6.85192
	LmxM.27.1900	7.90948	8.67802	7.96001	8.81987	8.85182	8.85425
	LmxM.21.0400	8.24266	8.86202	8.22208	8.07889	8.00765	7.92594
	LmxM.33.1210	8.0293	7.68153	8.00713	8.11103	8.16734	8.02796
	LmxM.13.0470	6.97637	7.03347	7.9113	7.6401	7.71453	7.55544
	LmxM.16.0700	7.84563	8.07839	7.9113	7.97733	8.00765	7.97612
	LmxM.17.1270	8.47144	8.26415	8.44378	7.38807	7.29713	7.42976
	LmxM.14.0880	6.20693	6.81291	6.76111	7.7219	7.63536	7.68388
	LmxM.20.1500	7.97063	7.13227	7.57844	7.38337	7.23813	7.39979
	LmxM.15.0800	9.21523	8.94591	9.3533	8.7715	8.64641	8.69066
	LmxM.26.1330	8.38423	8.64493	9.15836	8.81465	8.92941	8.93675
	LmxM.36.6995	9.13736	8.89053	8.83184	8.41627	8.44049	8.637
	LmxM.29.3380	9.79093	9.48386	9.58834	9.33959	9.31827	9.29983
	LmxM.25.0460	6.20693	6.9274	6.38659	6.80366	6.77232	6.72235
	LmxM.27.0640	7.70875	7.22474	7.2269	7.26799	7.34151	7.26668
	LmxM.25.2380	5.72929	5.25339	5.40373	6.39199	6.52201	6.41859
	LmxM.26.0660	9.02653	9.21748	9.21966	9.14324	9.13306	9.16128
	LmxM.34.2990	7.63511	6.81291	6.76111	7.7219	7.76216	7.67748
	LmxM.10.0680	7.19713	6.23435	6.76111	7.40575	7.44065	7.39633
	LmxM.20.0110	8.74084	8.4287	8.57466	8.55497	8.56127	8.68393
	LmxM.27.1180	6.39713	6.40214	5.87938	6.58739	6.62084	6.28822
	LmxM.24.1130	5.72929	6.55244	7.37794	7.23504	7.25336	7.30599
	LmxM.36.2500	7.19713	8.38929	8.40911	8.14024	8.11716	8.23703
	LmxM.26.1930	7.97063	7.86512	7.86088	9.02594	8.99068	8.96187
	LmxM.30.1040	7.19713	6.55244	7.37794	8.17919	8.22152	8.07747
	LmxM.14.0500	8.13992	7.92146	8.00713	8.37527	8.51188	8.45208
	LmxM.36.4400	9.31292	9.2618	9.09435	8.25972	8.18492	8.26864
	LmxM.22.1150	5.41415	7.80648	7.63953	7.34239	7.25437	7.37713
	LmxM.01.0300	8.55368	8.38929	8.09698	7.3356	7.40835	7.30506
	LmxM.36.5850	11.6932	11.679	11.7654	11.1157	11.0826	11.1092
	LmxM.13.1520	9.61057	9.60922	9.72145	9.21865	9.21392	9.09898
	LmxM.32.1180	7.63511	8.02795	7.44791	7.34914	7.31853	7.34334
	LmxM.36.0800	7.19713	7.31163	6.2365	7.18092	7.27541	7.26193
	LmxM.34.0830	7.63511	8.80325	8.80543	8.75344	8.68174	8.61668
	LmxM.32.1100	7.70875	7.97569	7.69813	7.87545	7.79514	7.76469
	LmxM.23.1160	5.41415	5.25339	6.64674	4.98005	5.07865	5.19136
	LmxM.36.6400	9.21523	9.12454	8.80543	8.16067	8.15711	8.19926
	LmxM.28.2270	7.19713	6.55244	6.64674	7.49717	7.3781	7.50164
	LmxM.31.1510	6.20693	5.56773	6.86708	7.4753	7.47743	7.44911
	LmxM.21.1110	8.47144	8.21991	9.00432	8.62022	8.60743	8.69912
	LmxM.29.1980	7.70875	6.55244	6.06896	6.98429	7.02157	7.0479
	LmxM.02.0710	9.33634	9.14834	9.63409	9.15457	9.15837	9.2689
	LmxM.34.4400	9.62966	9.78655	9.42445	8.90743	8.93068	8.75022
	LmxM.09.0005	8.87484	8.26415	7.63953	7.11227	7.22274	7.08173
	LmxM.33.1320	8.08567	8.54087	8.09698	8.13299	8.07492	8.07585
	LmxM.32.2820	8.08567	8.26415	7.9113	8.39172	8.33229	8.38069
	LmxM.16.1640	8.24266	8.54087	8.00713	9.49878	9.51202	9.46229
	LmxM.05.0630	7.70875	7.31163	7.80865	7.89535	7.94274	8.01842
	LmxM.12.1100	7.38854	7.39359	8.1399	8.7538	8.74919	8.69066
	LmxM.36.4410	8.0293	7.97569	7.44791	7.16023	7.2155	7.2846
	LmxM.34.3320	7.4755	6.40214	5.87938	6.7405	6.80024	6.76729
	LmxM.32.2850	7.55751	8.17426	7.96001	8.02148	8.00525	7.99456
	LmxM.18.0400	6.71563	8.07839	7.2269	8.08642	8.0976	8.03411
	LmxM.30.0300	7.90948	7.74536	7.51465	8.51178	8.4686	8.40071
	LmxM.24.1460	7.38854	7.86512	8.05275	7.94713	7.84358	7.94266
	LmxM.36.5670	6.71563	6.9274	6.86708	6.75945	6.70449	6.71263
	LmxM.32.0850	7.38854	7.22474	7.37794	7.66351	7.64463	7.69026
	LmxM.05.0241	6.97637	6.55244	6.06896	6.81903	6.82083	6.87451
	LmxM.15.1570	7.63511	6.81291	7.2269	7.20983	7.2217	7.1042
	LmxM.34.2410	6.85188	7.39359	7.69813	7.87143	7.93646	7.82262
	LmxM.27.0250	9.33634	9.14834	8.83184	9.16418	9.25763	9.27292
	LmxM.35.2500	7.38854	7.47114	7.05818	7.20026	7.20091	7.13154
	LmxM.27.0730	7.77881	7.47114	7.86088	7.7986	7.92446	7.94563
	LmxM.13.0010	6.97637	6.9274	7.51465	7.22669	7.303	7.24855
	LmxM.21.0200	5.98779	7.22474	7.44791	7.86269	7.7826	7.85579
	LmxM.06.0310	8.47144	8.30708	8.33718	9.13098	9.07424	8.67681
	LmxM.34.4590	7.09097	7.39359	6.86708	7.40019	7.37718	7.31885
	LmxM.23.0880	8.33857	8.61107	8.40911	8.47301	8.53741	8.50692
	LmxM.30.0340	9.2649	9.21748	8.9083	8.72479	8.62354	8.41319
	LmxM.36.3200	7.38854	6.40214	6.64674	7.23816	7.26343	7.21453
	LmxM.34.4080	7.29601	7.86512	6.86708	8.07249	8.07377	8.11431
	LmxM.03.0320	8.80939	8.34877	8.22208	8.23233	8.18703	8.21016
	LmxM.36.5390	9.8733	9.48386	9.42445	9.15071	9.18482	9.29076
	LmxM.31.1260	8.84249	9.12454	9.05003	8.85993	8.7891	8.63148
	LmxM.20.0343	5.98779	0	4.13203	5.2594	5.09677	5.19535
	LmxM.17.0170	8.29141	8.21991	8.57466	8.7661	8.76203	8.64432
	LmxM.15.1203	10.5102	10.0493	10.1983	10.3348	10.2915	10.4928
	LmxM.06.0320	8.08567	8.83294	8.47763	8.95088	8.96931	9.04081
	LmxM.07.0920	8.66886	8.30708	8.5107	8.68608	8.62393	8.64468
	LmxM.08_29.2320	9.11044	8.80325	8.93291	9.13684	9.1959	8.88918
	LmxM.25.2160	7.19713	8.07839	7.37794	7.28519	7.37718	7.31151
	LmxM.31.1480	7.90948	7.86512	7.69813	7.80282	7.7407	7.82198
	LmxM.20.1030	6.97637	7.61476	7.2269	7.12469	7.06595	6.81218
	LmxM.36.1490	8.55368	8.4287	8.33718	8.68456	8.71035	8.63296
	LmxM.29.0720	6.56515	6.68855	6.2365	5.93409	6.05482	5.9578
	LmxM.25.1580	8.29141	8.54087	8.5107	8.22606	8.34087	8.11326
	LmxM.25.0900	7.09097	5.82569	6.06896	6.84109	6.76383	6.65727
	LmxM.30.2640	8.90648	8.61107	8.09698	8.59812	8.60941	8.66678
	LmxM.19.0650	9.4264	9.34656	9.6638	9.13405	9.02451	9.16281
	LmxM.10.0485	5.98779	5.25339	5.40373	5.3811	5.26652	5.22299
	LmxM.09.0050	7.55751	7.54473	7.75445	7.35298	7.4228	7.23891
	LmxM.30.0230	8.96775	8.80325	8.98091	8.57115	8.58674	8.5037
	LmxM.34.5110	7.84563	8.4287	7.96001	8.39405	8.40774	8.46661
	LmxM.24.1320	8.0293	7.80648	7.145	7.01978	7.06019	6.87202
	LmxM.28.1330	7.19713	6.55244	7.2269	7.62667	7.72403	7.54843
	LmxM.15.0570	7.29601	8.21991	7.145	7.83685	7.79999	7.74576
	LmxM.36.1840	8.55368	8.74199	8.66558	8.40149	8.28564	8.43277
	LmxM.36.1870	7.29601	7.39359	7.75445	8.49405	8.49105	8.41191
	LmxM.34.5380	7.77881	7.39359	7.57844	7.83341	7.90209	7.96914
	LmxM.22.0740	3.51224	5.82569	5.66107	4.78896	4.81958	4.80388
	LmxM.33.1090	8.4285	8.71036	8.6359	8.39405	8.34039	8.3452
	LmxM.31.0630	8.74084	8.99924	8.98091	8.56619	8.59911	8.60247
	LmxM.34.4640	8.51315	8.4287	8.22208	7.46468	7.45565	7.46903
	LmxM.20.0520	6.56515	7.54473	7.51465	7.19169	7.203	7.1807
	LmxM.25.0520	7.63511	8.30708	7.69813	7.32976	7.33485	7.23794
	LmxM.34.2300	7.4755	7.47114	7.44791	7.94268	7.99442	7.93074
	LmxM.13.1140	8.1922	7.74536	7.75445	7.69413	7.70422	7.82004
	LmxM.32.1010	8.55368	8.54087	8.3736	8.54912	8.53325	8.45375
	LmxM.22.1630	9.38207	9.34656	9.67843	9.15677	9.22761	9.20054
	LmxM.30.1340	3.51224	6.23435	5.40373	3.84569	3.99588	3.50176
	LmxM.26.2630	7.84563	7.22474	7.2269	7.63695	7.62914	7.71202
	LmxM.04.0310	8.90648	8.77295	9.31636	8.58593	8.58433	8.51892
	LmxM.34.4220	3.51224	4.29072	4.13203	5.22625	5.20935	5.11754
	LmxM.23.0560	8.84249	8.99924	9.00432	8.43361	8.28416	8.29026
	LmxM.26.1250	8.13992	7.74536	8.05275	7.65575	7.6127	7.81939
	LmxM.08_29.2650	8.66886	8.67802	8.26147	8.64591	8.68212	8.56207
	LmxM.23.0870	7.29601	7.74536	6.52252	7.27712	7.3632	7.37625
	LmxM.34.3300	8.0293	8.38929	8.60561	8.67768	8.61256	8.64797
	LmxM.15.0810	8.24266	8.91848	8.40911	8.11951	8.12159	8.21754
	LmxM.34.2330	8.99744	8.97282	9.19951	9.2419	9.15944	9.20549
	LmxM.13.0130	8.08567	8.89053	8.22208	8.57568	8.52951	8.59266
	LmxM.34.0840	8.0293	8.02795	8.26147	8.04365	8.02787	7.98248
	LmxM.08.0350	5.72929	7.31163	7.63953	6.9818	6.82492	6.93425
	LmxM.34.2570	7.70875	7.68153	8.29982	7.43143	7.49718	7.57011
	LmxM.04.0320	7.09097	7.86512	7.51465	7.319	7.31078	7.30321
	LmxM.26.1450	8.29141	7.92146	7.80865	8.11103	8.05478	7.83034
	LmxM.24.1210	9.4264	9.10033	9.27845	9.06864	9.08279	9.32965
	LmxM.07.0260	7.90948	7.86512	8.09698	7.87678	7.88132	7.92294
	LmxM.34.2380	8.29141	8.02795	8.09698	8.10078	8.08233	7.88821
	LmxM.33.3150	7.55751	7.47114	7.05818	7.69413	7.73637	7.75052
	LmxM.32.1000	7.09097	6.68855	7.44791	7.8341	7.76853	7.79658
	LmxM.27.2031	7.63511	7.92146	8.00713	7.67353	7.62134	7.63402
	LmxM.34.0520	5.72929	6.23435	6.96579	5.77986	5.73716	5.61747
	LmxM.28.0670	7.63511	7.13227	7.51465	8.16942	8.19231	8.21999
	LmxM.15.1400	7.4755	7.39359	7.51465	7.4441	7.37532	7.4067
	LmxM.13.0840	4.44759	6.23435	6.96579	7.76437	7.76712	7.8252
	LmxM.34.4690	8.33857	8.30708	8.47763	7.83822	7.88784	8.00597
	LmxM.18.1400	12.278	12.1926	12.0838	11.2705	11.2569	11.3742
	LmxM.24.1250	9.24028	9.10033	9.27845	9.16117	9.05322	8.96216
	LmxM.21.0882	6.56515	7.47114	7.57844	6.93128	6.80851	7.06437
	LmxM.34.0880	7.09097	7.22474	7.30439	7.42779	7.48175	7.32159
	LmxM.10.0620	8.74084	8.64493	8.26147	8.21765	8.15603	8.05623
	LmxM.29.0840	7.38854	8.46707	8.1399	8.09103	8.11549	8.05842
	LmxM.34.3640	7.09097	6.81291	6.06896	6.94152	6.91451	6.87451
	LmxM.21.0490	10.0395	10.293	10.2383	9.30998	9.34292	9.4912
	LmxM.36.3430	8.66886	8.30708	8.40911	8.57404	8.59553	8.55897
	LmxM.34.3500	7.19713	7.47114	7.44791	7.47442	7.50314	7.43989
	LmxM.34.1240	7.4755	7.54473	7.57844	8.05077	8.10769	8.20075
	LmxM.32.1245	7.19713	6.23435	6.64674	6.93384	6.90554	6.96732
	LmxM.28.1370	9.2649	9.32583	9.23952	8.88404	8.95075	9.05269
	LmxM.23.0150	7.4755	7.61476	7.75445	7.65652	7.64771	7.56704
	LmxM.36.5020	8.90648	9.2618	8.88326	8.67269	8.75455	8.6359
	LmxM.26.2060	7.29601	8.21991	7.44791	8.11726	8.05767	7.96855
	LmxM.27.0090	8.87484	8.80325	8.33718	8.57362	8.54692	8.43404
	LmxM.32.1990	6.85188	6.9274	5.87938	6.37129	6.36261	6.29009
	LmxM.26.0550	7.84563	7.22474	7.86088	8.21501	8.14573	8.18277
	LmxM.31.2960	8.99744	8.74199	8.69465	8.60015	8.66855	8.56939
	LmxM.10.1270	8.13992	8.02795	7.9113	7.71519	7.80689	7.66025
	LmxM.36.5600	7.09097	7.31163	7.145	7.74914	7.81444	7.73552
	LmxM.08_29.0400	7.19713	7.22474	7.30439	6.52572	6.5747	6.69159
	LmxM.24.0170	7.90948	7.68153	7.69813	7.65652	7.68936	7.6058
	LmxM.36.2460	7.29601	7.74536	6.76111	7.69413	7.6229	7.50084
	LmxM.20.0120	6.97637	5.56773	6.2365	6.96432	7.01801	7.02901
	LmxM.09.0930	10.6569	10.7551	10.6702	10.2371	10.3542	10.5351
	LmxM.26.1015	5.98779	6.40214	6.64674	4.59485	4.67022	4.67257
	LmxM.29.1590	9.16379	8.86202	9.13734	8.15463	8.16626	8.42769
	LmxM.23.0990	8.80939	8.77295	8.80543	9.14019	9.14835	9.06338
	LmxM.11.0740	8.29141	8.21991	8.40911	8.17268	8.20542	8.20472
	LmxM.10.0890	10.0955	10.1821	9.83026	9.08953	9.07281	9.32646
	LmxM.14.0310	8.87484	9.1948	9.31636	8.80626	8.79571	8.87525
	LmxM.25.2080	8.24266	8.50444	8.7511	8.7498	8.6491	8.76842
	LmxM.28.2330	6.97637	7.47114	7.44791	7.32586	7.23506	7.26763
	LmxM.20.1560	7.19713	8.17426	8.00713	7.70846	7.67209	7.77473
	LmxM.24.0930	6.39713	6.23435	5.66107	6.77243	6.72939	6.81478
	LmxM.29.0590	7.63511	8.30708	7.96001	8.54366	8.50384	8.4604
	LmxM.32.2600	7.38854	7.54473	7.57844	7.96984	7.97188	7.8876
	LmxM.34.0610	9.35939	9.32583	9.5411	10.1001	10.0934	10.0279
	LmxM.28.2190	7.63511	7.39359	7.37794	7.23504	7.28137	7.16755
	LmxM.32.0060	6.85188	6.55244	7.44791	7.16789	7.17768	7.21846
	LmxM.13.1670	11.9577	11.9603	11.7516	10.6144	10.6326	10.7288
	LmxM.03.0180	5.41415	5.56773	5.87938	6.31722	6.28371	6.47879
	LmxM.22.1410	9.64849	9.44595	9.49226	9.41254	9.41105	9.47569
	LmxM.28.1970	7.4755	7.13227	8.1399	7.3501	7.36508	7.59828
	LmxM.29.1280	7.70875	8.26415	7.75445	8.54534	8.46817	8.5213
	LmxM.19.1110	6.97637	6.40214	7.44791	7.18847	7.17341	7.24759
	LmxM.23.0250	8.4285	7.97569	8.33718	8.33211	8.32989	8.22927
	LmxM.36.3160	7.19713	7.97569	7.69813	7.49631	7.5736	7.56935
	LmxM.36.5150	9.8572	9.86047	9.42445	9.40098	9.38893	9.34275
	LmxM.23.1350	7.38854	7.31163	6.38659	6.92483	6.90939	6.9053
	LmxM.23.0960	8.0293	7.68153	8.09698	7.92729	7.94774	7.95567
	LmxM.36.5250	9.24028	8.77295	8.77852	8.35912	8.28811	8.12638
	LmxM.08_29.2540	9.35939	9.5208	9.23952	9.20994	9.26416	9.35507
	LmxM.32.1620	8.93744	9.10033	8.66558	8.69595	8.72754	8.60284
	LmxM.30.2715	7.29601	7.03347	7.57844	6.64496	6.76099	6.58151
	LmxM.31.2995	7.4755	7.74536	7.44791	6.8301	6.92215	6.98933
	LmxM.34.2160	8.96775	9.14834	8.9083	9.07738	9.17925	9.0397
	LmxM.32.1560	6.97637	8.07839	7.80865	7.30815	7.29124	7.18873
	LmxM.15.0281	10.4254	10.4545	10.2869	10.0304	10.0712	10.2632
	LmxM.12.0660	9.2649	9.14834	9.31636	9.26146	9.224	9.11039
	LmxM.14.1480	8.7053	9.10033	9.21966	8.62221	8.62198	8.85992
	LmxM.21.0861	8.66886	8.46707	8.47763	8.46592	8.41904	8.48833
	LmxM.14.0640	10.3468	10.3659	9.94359	10.0182	10.0592	10.0693
	LmxM.34.0620	8.13992	7.47114	7.44791	7.15253	7.25437	7.33974
	LmxM.13.1480	9.57163	9.53893	9.6638	9.051	9.07338	9.23003
	LmxM.36.0540	8.55368	9.2618	8.57466	8.39125	8.45505	8.49644
	LmxM.30.1060	7.97063	7.80648	8.22208	8.43134	8.45109	8.40546
	LmxM.36.6525	7.84563	7.68153	7.69813	7.96357	7.99321	7.89252
	LmxM.26.0730	6.85188	7.97569	7.86088	7.86337	7.77488	7.71133
	LmxM.04.0300	7.77881	7.13227	7.2269	6.70184	6.68365	6.77532
	LmxM.25.1230	7.63511	7.13227	6.76111	7.96984	7.8556	7.75255
	LmxM.23.0950	7.55751	7.47114	7.69813	7.38149	7.33485	7.54765
	LmxM.24.2280	9.62966	9.38714	9.05003	9.76913	9.86884	9.8776
	LmxM.36.0320	9.62966	9.38714	9.31636	9.24656	9.25863	9.30029
	LmxM.23.0860	8.33857	8.57639	8.69465	8.53396	8.56167	8.53791
	LmxM.23.1610	7.09097	7.74536	7.30439	7.31111	7.29615	7.28272
	LmxM.36.5790	7.63511	7.61476	7.30439	7.40483	7.36039	7.4187
	LmxM.09.1440	6.97637	6.40214	7.37794	7.3356	7.43887	7.40584
	LmxM.36.3840	9.88922	9.72456	9.91917	9.5867	9.55567	9.5393
	LmxM.19.1620	7.38854	7.68153	6.86708	6.5206	6.60034	6.65871
	LmxM.08_29.1450	7.38854	7.54473	7.9113	8.04186	8.10209	7.9894
	LmxM.03.0190	8.38423	8.67802	8.26147	8.34278	8.38071	8.49887
	LmxM.36.4350	6.97637	6.9274	7.145	7.79366	7.90916	7.69521
	LmxM.32.2040	6.97637	6.23435	6.86708	7.39087	7.38365	7.47726
	LmxM.20.0270	8.77552	8.89053	8.77852	7.87344	7.91874	7.83611
	LmxM.31.2280	8.33857	8.34877	7.86088	7.74256	7.89239	7.81356
	LmxM.15.1260	6.20693	6.68855	7.86088	7.77372	7.8062	7.94385
	LmxM.36.3790	6.97637	7.47114	7.05818	7.48584	7.51499	7.48053
	LmxM.33.0240	7.63511	7.92146	7.86088	8.14357	8.21583	8.22829
	LmxM.09.0810	6.20693	6.68855	6.76111	6.25078	6.28963	6.4203
	LmxM.08_29.0555	7.38854	6.55244	6.64674	6.52742	6.60193	6.58759
	LmxM.34.2190	11.8601	11.6035	11.7892	10.6545	10.5135	10.6856
	LmxM.33.2850	7.77881	8.21991	7.80865	8.12121	8.17162	8.03355
	LmxM.14.0690	8.1922	8.67802	8.40911	8.5195	8.36584	8.39595
	LmxM.32.2480	6.85188	5.82569	6.06896	6.90795	6.7947	6.88937
	LmxM.02.0450	8.51315	8.12712	8.47763	8.17377	8.25217	8.36571
	LmxM.29.3740	8.84249	8.50444	8.57466	7.84438	7.97188	8.08986
	LmxM.27.0820	9.64849	9.32583	9.15836	9.39237	9.36412	9.17069
	LmxM.33.0540	7.84563	7.39359	7.63953	7.33074	7.45213	7.30229
	LmxM.36.3130	7.55751	7.47114	7.44791	7.25161	7.25941	7.45661
	LmxM.34.4260	8.80939	8.64493	8.60561	8.48005	8.55226	8.50612
	LmxM.34.5210	7.70875	8.07839	8.33718	8.15132	8.26124	8.2409
	LmxM.05.0430	3.51224	5.25339	5.09029	5.46874	5.13674	5.50617
	LmxM.24.0620	7.70875	7.74536	7.57844	7.79437	7.77628	7.95095
	LmxM.25.0480	7.55751	6.68855	7.44791	8.20707	8.24964	8.27242
	LmxM.13.0880	9.40441	9.74031	9.19951	9.07244	8.99007	9.05845
	LmxM.33.2230	6.20693	6.68855	7.05818	6.61806	6.55189	6.59366
	LmxM.29.3490	9.11044	8.46707	8.6359	9.00502	9.01531	9.08828
	LmxM.27.0160	8.29141	8.86202	8.33718	8.10705	8.16197	8.18528
	LmxM.25.0750	9.8572	10.1588	9.8433	9.41392	9.39375	9.41792
	LmxM.32.1890	6.85188	7.39359	7.96001	7.09171	7.00966	6.94615
	LmxM.31.2720	7.09097	6.81291	6.38659	7.12694	7.13993	7.10738
	LmxM.25.1940	7.19713	6.9274	6.38659	7.39647	7.36788	7.39979
	LmxM.30.0150	7.55751	8.12712	7.30439	7.69716	7.72767	7.8444
	LmxM.08_29.0660	8.99744	9.17176	8.93291	8.48049	8.38164	8.39638
	LmxM.17.0550	8.4285	8.71036	8.29982	7.39647	7.37253	7.52641
	LmxM.10.0870	9.70357	9.97138	10.1039	9.53962	9.44129	9.72957
	LmxM.14.0420	7.29601	7.31163	7.145	7.00153	7.0192	7.07524
	LmxM.31.1430	7.4755	7.54473	7.37794	8.01664	7.98897	7.83866
	LmxM.30.2650	8.47144	8.07839	8.29982	8.40474	8.41498	8.4814
	LmxM.19.1570	5.72929	6.04444	6.2365	6.01396	6.0053	5.96249
	LmxM.29.2870	6.85188	7.68153	7.44791	6.69428	6.70005	6.57845
	LmxM.36.4670	8.87484	9.07572	8.3736	7.71818	7.78819	7.82584
	LmxM.36.4930	8.51315	8.4287	7.96001	7.94777	7.97801	8.01164
	LmxM.24.0820	6.85188	7.47114	8.40911	8.34712	8.38717	8.33799
	LmxM.13.0630	7.09097	5.56773	5.66107	6.602	6.74528	6.70285
	LmxM.34.4930	9.44806	9.53893	9.86903	9.47759	9.45167	9.37215
	LmxM.25.1410	8.4285	9.10033	8.40911	7.99589	8.05535	8.043
	LmxM.28.0280	7.63511	6.81291	8.09698	7.24542	7.29124	7.35677
	LmxM.03.0100	8.33857	8.07839	7.44791	8.01057	8.09929	8.04078
	LmxM.25.1080	9.24028	9.36699	9.19951	8.99798	8.90776	9.02042
	LmxM.28.0620	8.08567	7.92146	8.05275	8.81221	8.71146	8.6348
	LmxM.03.0340	6.39713	5.82569	6.2365	5.95195	6.01963	6.1157
	LmxM.25.1315	6.85188	6.40214	6.86708	6.45236	6.46384	6.63392
	LmxM.36.3410	7.63511	7.68153	7.80865	7.82859	7.88654	7.93612
	LmxM.34.0150	5.98779	7.13227	6.64674	7.30815	7.37253	7.42551
	LmxM.05.0340	8.08567	7.61476	7.51465	7.74402	7.6182	7.75323
	LmxM.13.1500	7.77881	7.92146	7.37794	8.33502	8.28663	8.30281
	LmxM.20.1180	11.3691	11.4299	11.3921	11.2302	11.1816	11.1338
	LmxM.34.2125	7.38854	7.68153	6.76111	6.50514	6.37936	6.36289
	LmxM.25.0700	6.71563	6.40214	6.2365	6.48075	6.6302	6.67453
	LmxM.26.1470	7.90948	7.80648	8.44378	7.86606	7.82263	7.82327
	LmxM.16.0960	7.55751	8.50444	8.22208	7.81123	7.91747	7.90477
	LmxM.34.2240	5.98779	7.03347	6.86708	7.10317	7.12345	7.02565
	LmxM.28.1190	8.08567	7.47114	8.22208	8.2448	8.26475	8.1456
	LmxM.32.1920	8.4285	8.21991	8.3736	7.62269	7.64	7.53037
	LmxM.10.0470	10.3697	10.2386	10.3971	10.1566	10.0789	10.1589
	LmxM.20.1290	9.02653	9.38714	8.80543	8.52802	8.48073	8.56747
	LmxM.11.0690	5.72929	7.22474	6.52252	6.95043	6.90425	6.91985
	LmxM.29.1770	9.55176	8.89053	8.69465	8.77616	8.82557	8.79036
	LmxM.25.0850	7.38854	7.13227	7.63953	8.10078	8.17961	8.16303
	LmxM.33.4240	7.4755	6.68855	7.145	6.91056	6.84516	6.75517
	LmxM.31.3140	8.13992	7.47114	7.37794	7.6211	7.64232	7.70714
	LmxM.31.1300	7.55751	8.12712	7.69813	7.75278	7.70052	7.85957
	LmxM.28.2660	6.20693	6.81291	6.06896	6.72871	6.76808	6.75247
	LmxM.29.2580	9.8572	9.70864	9.49226	8.34374	8.32125	8.1222
	LmxM.33.3380	7.70875	7.13227	7.63953	7.80282	7.75647	7.65519
	LmxM.15.0270	8.29141	8.38929	7.86088	8.00874	8.03435	8.15946
	LmxM.27.2380	5.41415	5.25339	6.2365	5.85498	5.89309	5.98111
	LmxM.20.0930	8.33857	8.21991	8.33718	8.24893	8.22461	8.18478
	LmxM.26.2305	8.87484	9.05067	9.25912	8.85621	8.84178	8.92388
	LmxM.25.0970	6.85188	6.40214	6.86708	7.95284	7.94524	8.01447
	LmxM.07.0380	8.33857	8.17426	7.9113	8.70651	8.67535	8.61332
	LmxM.36.1700	8.77552	8.34877	8.09698	8.23286	8.23129	8.04133
	LmxM.08_29.1660	8.4285	7.03347	7.69813	8.38704	8.3635	8.35549
	LmxM.36.1300	8.38423	8.67802	7.9113	8.21923	8.20438	8.11009
	LmxM.16.0400	8.7053	8.54087	8.22208	8.55706	8.55963	8.56554
	LmxM.34.4540	8.51315	7.86512	7.80865	8.65684	8.68774	8.65269
	LmxM.04.0800	8.38423	7.80648	7.80865	7.7032	7.72112	7.762
	LmxM.22.0100	6.97637	5.25339	7.2269	5.22205	5.0649	4.55942
	LmxM.11.0270	6.71563	6.9274	7.44791	7.59942	7.62368	7.68175
	LmxM.31.0210	9.75662	9.87481	9.4756	9.22365	9.25788	9.25964
	LmxM.29.0440	7.4755	7.47114	7.75445	7.20558	7.25134	7.26098
	LmxM.08_29.0380	8.0293	8.02795	8.05275	8.06138	8.02195	7.99628
	LmxM.27.0290	9.61057	9.50245	9.27845	9.20569	9.26039	9.2361
	LmxM.31.2340	6.97637	7.97569	7.51465	7.60748	7.5736	7.53432
	LmxM.20.1160	7.90948	7.74536	8.1399	7.98911	8.11382	8.22488
	LmxM.36.0840	8.24266	7.39359	7.86088	8.06724	8.00105	7.96213
	LmxM.29.2040	8.4285	7.74536	8.47763	8.52249	8.50214	8.38201
	LmxM.33.3420	7.38854	8.17426	7.69813	8.01178	7.93961	7.97496
	LmxM.24.0410	6.71563	6.9274	7.145	7.06735	6.98554	7.18271
	LmxM.10.0790	8.99744	9.67625	9.23952	8.45434	8.48159	8.65559
	LmxM.08.0400	7.70875	6.81291	7.57844	7.50151	7.43532	7.53116
	LmxM.33.3660	10.3235	10.3659	10.1254	10.0739	10.0793	10.0707
	LmxM.28.2050	8.24266	7.80648	8.00713	8.43633	8.54403	8.58203
	LmxM.13.0780	8.38423	8.30708	8.18157	8.76286	8.81602	8.76002
	LmxM.32.2830	7.77881	7.47114	6.96579	7.3635	7.26543	7.13154
	LmxM.06.0970	7.77881	7.54473	7.69813	7.78373	7.68862	7.69026
	LmxM.33.3100	6.97637	7.22474	7.145	7.59861	7.67887	7.71272
	LmxM.16.1540	9.11044	9.02519	9.23952	9.24863	9.27464	9.19656
	LmxM.31.1470	8.13992	7.61476	7.51465	7.3549	7.39834	7.23601
	LmxM.04.1180	7.38854	7.97569	7.86088	8.75562	8.72244	8.6574
	LmxM.06.0600	7.97063	7.39359	8.05275	8.41764	8.34798	8.47484
	LmxM.02.0130	6.39713	6.40214	4.13203	6.02123	6.03851	6.33963
	LmxM.25.0940	5.98779	7.13227	7.145	6.68821	6.74096	6.80305
	LmxM.01.0800	5.98779	6.55244	5.40373	6.40316	6.46559	6.4423
	LmxM.14.0620	7.29601	6.81291	7.30439	7.12469	7.03691	7.07849
	LmxM.20.1470	6.56515	6.40214	6.64674	7.09745	7.0694	7.05341
	LmxM.21.0710	9.88922	10.1705	9.86903	9.45608	9.45541	9.69121
	LmxM.08_29.2100	8.4285	8.64493	8.69465	8.63411	8.62978	8.51253
	LmxM.11.1090	6.71563	7.47114	6.86708	7.68501	7.7443	7.48543
	LmxM.26.2670	7.29601	6.9274	6.38659	7.81959	7.87608	7.60879
	LmxM.18.0460	8.51315	8.4287	8.47763	7.67353	7.71233	7.79197
	LmxM.29.0710	9.13736	8.97282	9.13734	8.75743	8.81842	8.65595
	LmxM.36.1500	9.08301	8.67802	8.33718	8.66575	8.63754	8.69525
	LmxM.32.0180	6.56515	5.82569	6.06896	7.23296	7.19356	7.0828
	LmxM.27.1280	5.98779	6.40214	5.87938	6.7449	6.90939	6.8277
	LmxM.29.2840	7.63511	7.22474	7.69813	8.00935	8.05651	7.93612
	LmxM.31.1930	9.13736	9.38714	8.83184	9.01658	8.96839	8.74478
	LmxM.22.0650	9.21523	9.67625	9.3533	9.41897	9.47178	9.47528
	LmxM.21.1490	7.4755	7.54473	7.57844	7.27813	7.20613	7.21354
	LmxM.34.1480	12.2536	12.5395	12.4843	12.1965	12.2284	12.1756
	LmxM.07.1120	8.5931	8.77295	9.09435	8.59448	8.66627	8.75259
	LmxM.34.0400	13.5772	13.3662	13.5363	12.8909	12.8144	12.9314
	LmxM.36.2180	8.38423	8.21991	8.47763	8.35337	8.37422	8.20323
	LmxM.36.4170	10.0955	10.1705	10.1983	10.0547	10.0928	10.2767
	LmxM.08.0950	6.85188	6.68855	6.86708	7.49544	7.56223	7.69873
	LmxM.24.0550	6.20693	6.23435	5.87938	6.75945	6.73519	6.8906
	LmxM.36.3320	7.29601	7.39359	7.69813	7.46734	7.5359	7.22823
	LmxM.33.3470	8.87484	8.38929	8.6359	9.105	9.08052	9.04911
	LmxM.31.0920	8.5931	8.83294	8.09698	8.4521	8.43159	8.26627
	LmxM.07.0760	6.85188	7.80648	7.96001	7.89139	7.91555	7.88636
	LmxM.25.0280	8.08567	8.17426	7.75445	7.62428	7.70938	7.68459
	LmxM.05.0020	7.70875	7.22474	6.96579	6.46307	6.50684	6.34143
	LmxM.24.1040	7.19713	7.39359	7.69813	7.66891	7.69011	7.75255
	LmxM.34.4160	8.55368	8.86202	8.5107	8.39638	8.46162	8.36217
	LmxM.22.0250	6.20693	6.23435	6.38659	6.93769	6.96225	6.8405
	LmxM.33.0410	9.80778	10.1352	9.94359	9.60656	9.55915	9.58434
	LmxM.27.0620	6.20693	6.23435	7.51465	6.99293	6.98311	6.91743
	LmxM.13.0390	14.6094	14.3863	14.3895	14.5331	14.4902	14.572
	LmxM.24.2270	6.71563	6.23435	6.38659	6.80366	6.8317	6.74432
	LmxM.05.0580	9.11044	9.34656	9.27845	8.70801	8.67911	8.73178
	LmxM.32.0900	8.29141	8.02795	8.05275	8.29312	8.26525	8.23655
	LmxM.36.5960	7.29601	6.81291	6.86708	6.95802	7.08083	6.84813
	LmxM.20.1370	6.20693	5.82569	5.87938	6.47723	6.5337	6.47715
	LmxM.25.0060	8.66886	8.77295	8.54304	8.33211	8.37097	8.39855
	LmxM.14.1045	6.85188	7.31163	6.96579	7.26901	7.40563	7.293
	LmxM.29.0600	7.19713	6.81291	7.2269	7.47442	7.49974	7.15837
	LmxM.14.1270	12.2659	12.6268	12.3963	10.9864	10.9462	11.0849
	LmxM.27.1780	6.20693	5.82569	6.52252	5.75393	5.82677	5.89045
	LmxM.03.0480	7.55751	7.13227	8.00713	7.94713	7.85161	7.99112
	LmxM.29.1240	8.08567	8.71036	8.3736	8.00325	8.01064	7.99227
	LmxM.34.0120	7.70875	6.81291	6.96579	7.60668	7.70717	7.53195
	LmxM.24.1950	7.84563	7.03347	7.51465	8.0549	8.03082	7.90963
	LmxM.08.0510	9.21523	8.99924	8.85778	8.98503	8.97851	9.12092
	LmxM.33.2540	9.13736	9.21748	8.57466	8.98596	9.0254	8.83647
	LmxM.06.0480	8.08567	7.74536	7.37794	7.68043	7.66906	7.66097
	LmxM.34.1230	10.1227	9.84598	9.72145	9.37262	9.40765	9.45524
	LmxM.15.1390	7.19713	7.31163	6.76111	6.86821	6.76241	6.80043
	LmxM.34.2230	8.63148	8.50444	8.47763	8.25614	8.3342	8.31891
	LmxM.29.1550	7.70875	7.22474	7.63953	7.33852	7.43353	7.46408
	LmxM.33.3240	8.0293	7.80648	7.57844	8.37101	8.35364	8.24331
	LmxM.26.0350	6.56515	7.22474	6.76111	7.87545	7.93835	7.9157
	LmxM.36.1460	7.70875	7.68153	7.145	7.95601	7.98045	8.10107
	LmxM.14.0940	6.71563	6.04444	5.87938	6.41791	6.39958	6.53658
	LmxM.25.1110	8.66886	8.21991	8.7511	8.89529	8.79848	8.81976
	LmxM.29.2550	10.6476	10.4059	10.6028	10.1234	10.0725	10.227
	LmxM.21.0800	10.4894	10.099	10.3522	9.89509	9.86438	9.82204
	LmxM.31.0250	9.02653	9.07572	9.116	9.1543	9.11483	9.10562
	LmxM.07.0950	7.4755	7.68153	8.3736	8.0287	7.93457	7.87458
	LmxM.08_29.0590	7.19713	7.22474	7.44791	7.84028	7.73637	7.80051
	LmxM.27.1650	7.4755	7.03347	7.51465	7.52129	7.59209	7.66025
	LmxM.02.0330	3.51224	4.8509	4.6893	5.84136	5.62921	5.70967
	LmxM.16.0860	7.29601	7.03347	7.145	7.54585	7.54335	7.45828
	LmxM.36.2510	8.33857	8.17426	8.05275	8.54324	8.52867	8.45708
	LmxM.19.0770	7.38854	7.03347	7.57844	7.213	7.29615	7.21256
	LmxM.11.1340	7.4755	7.68153	7.37794	7.80282	7.79236	7.68956
	LmxM.27.1295	6.20693	6.23435	5.09029	7.41129	7.42728	7.30229
	LmxM.31.2890	9.08301	9.17176	9.21966	8.336	8.49233	8.42557
	LmxM.27.2350	6.71563	7.13227	6.06896	5.8193	6.03381	5.76175
	LmxM.36.1340	9.80778	9.72456	9.57277	9.13182	9.18747	9.23561
	LmxM.29.3010	7.38854	7.61476	6.76111	7.76581	7.75075	7.6789
	LmxM.29.0150	7.4755	6.81291	7.37794	7.48321	7.46266	7.57088
	LmxM.06.0740	6.39713	5.56773	6.76111	6.79238	6.71333	6.81088
	LmxM.26.0010	8.38423	8.57639	8.60561	7.86606	7.84291	8.00768
	LmxM.07.0150	6.97637	6.55244	7.145	7.079	7.10117	7.16042
	LmxM.29.1920	6.56515	6.81291	6.64674	6.88689	6.91323	6.84304
	LmxM.32.1470	5.72929	0	6.06896	6.2549	6.22517	6.01765
	LmxM.33.0280	7.19713	7.39359	6.38659	7.98664	7.913	7.80051
	LmxM.34.3330	8.47144	8.86202	8.77852	9.20436	9.14155	9.11803
	LmxM.09.1310	6.97637	7.03347	6.38659	7.30914	7.33485	7.29114
	LmxM.34.3020	8.5931	8.80325	7.80865	8.60861	8.66286	8.51373
	LmxM.20.0570	7.19713	7.39359	7.86088	7.95031	8.02846	8.02292
	LmxM.21.1710	10.2999	9.98467	9.89432	9.63348	9.66924	9.70877
	LmxM.09.0820	6.71563	7.31163	6.96579	7.28016	7.30592	7.41614
	LmxM.19.1080	6.56515	7.47114	7.51465	7.6873	7.64077	7.61104
	LmxM.36.0450	6.56515	6.04444	5.87938	7.0052	6.97088	6.89429
	LmxM.36.1720	8.87484	8.50444	8.83184	9.18076	9.08563	9.02323
	LmxM.29.0670	11.1684	10.7705	10.906	9.89097	9.93078	10.0585
	LmxM.30.0970	10.9198	11.0102	10.7555	10.7076	10.6752	10.7065
	LmxM.32.2170	7.90948	7.68153	8.26147	8.47256	8.47424	8.37278
	LmxM.34.4045	7.19713	6.68855	6.64674	7.58396	7.63458	7.54921
	LmxM.08_29.1870	9.62966	9.80164	9.74943	9.48352	9.49204	9.65616
	LmxM.06.0010	11.0671	10.8158	10.7416	10.7852	10.7718	10.8301
	LmxM.36.1640	11.5301	11.6035	11.7482	11.2847	11.2867	11.2371
	LmxM.33.0750	7.97063	7.68153	8.00713	8.19427	8.26375	8.23461
	LmxM.10.0880	7.63511	7.39359	7.57844	7.6203	7.54335	7.58389
	LmxM.10.0970	10.9581	10.9505	11.0138	10.5864	10.49	10.6819
	LmxM.34.3080	6.97637	7.03347	7.145	7.32586	7.40563	7.23018
	LmxM.26.0940	8.08567	8.30708	8.44378	8.20919	8.21945	8.33935
	LmxM.19.1270	7.90948	7.74536	7.75445	7.13924	7.22891	7.23891
	LmxM.24.0340	7.55751	7.86512	7.63953	8.11895	8.15765	8.11115
	LmxM.02.0360	8.08567	8.07839	8.1399	8.08005	8.0772	8.07855
	LmxM.23.0280	8.0293	7.61476	7.80865	8.04365	8.02432	7.92894
	LmxM.11.1160	8.90648	8.89053	8.93291	8.76682	8.62432	8.64322
	LmxM.34.2950	7.63511	8.21991	7.57844	8.23702	8.18756	8.12586
	LmxM.17.1030	7.09097	7.31163	7.51465	7.76004	7.71673	7.59224
	LmxM.31.2790	5.98779	5.82569	6.2365	6.07575	6.1577	6.16945
	LmxM.26.0440	8.74084	7.74536	8.09698	8.10876	8.08062	8.1316
	LmxM.05.0570	7.38854	8.17426	7.30439	7.53065	7.50229	7.51927
	LmxM.12.0030	10.0817	9.75589	9.6638	9.59889	9.6225	9.71765
	LmxM.28.2780	12.0385	12.184	12.0783	11.7375	11.6979	11.8585
	LmxM.33.3230	8.77552	8.07839	8.60561	9.2494	9.24727	9.15565
	LmxM.16.1360	8.13992	8.34877	7.9113	8.81186	8.78492	8.69595
	LmxM.36.0990	11.4083	11.5509	11.4229	10.7204	10.7056	10.7898
	LmxM.34.3160	8.77552	8.50444	8.3736	8.47521	8.57991	8.63627
	LmxM.19.0350	7.84563	8.12712	8.5107	8.30011	8.23437	8.19827
	LmxM.26.0910	7.29601	7.39359	6.96579	7.18308	7.27442	7.26384
	LmxM.08_29.2310	8.5931	9.14834	8.83184	9.10927	9.13608	9.03247
	LmxM.33.0300	8.33857	8.64493	8.29982	8.20015	8.11438	8.28184
	LmxM.33.2473	7.19713	6.40214	7.86088	7.39833	7.39285	7.2752
	LmxM.08.0660	6.97637	7.31163	6.64674	6.66983	6.67463	6.72097
	LmxM.32.1090	8.0293	8.4287	8.00713	7.46734	7.39101	7.31335
	LmxM.07.1030	8.13992	7.31163	7.86088	8.09734	8.01303	8.22195
	LmxM.02.0670	8.5931	8.89053	8.22208	8.54786	8.63095	8.80807
	LmxM.29.2630	8.08567	7.80648	7.9113	7.54836	7.58408	7.62516
	LmxM.34.0080	7.4755	6.40214	6.38659	7.04138	6.98554	6.81867
	LmxM.02.0510	6.97637	7.13227	6.64674	6.9954	7.02867	6.91743
	LmxM.22.0180	9.38207	9.34656	9.40699	8.90972	8.89778	8.71728
	LmxM.30.1170	10.1361	10.0493	9.83026	10.4181	10.3633	10.3232
	LmxM.02.0550	10.3352	10.4922	10.5874	9.93186	9.82974	9.82687
	LmxM.14.1300	8.0293	7.39359	7.96001	8.1469	8.12656	8.02348
	LmxM.29.2621	8.55368	8.61107	8.33718	8.5695	8.56167	8.64395
	LmxM.31.2650	8.63148	8.64493	8.40911	8.89924	8.85115	8.98713
	LmxM.36.0310	6.56515	6.40214	7.145	7.11906	7.28038	7.12108
	LmxM.22.0560	8.7053	8.21991	8.3736	8.66111	8.70039	8.75969
	LmxM.32.2920	7.55751	6.9274	6.64674	7.18092	7.18934	6.87451
	LmxM.08_29.0130	8.0293	7.54473	7.75445	8.18136	8.19862	8.10054
	LmxM.33.1890	5.41415	5.25339	4.13203	5.3352	5.24229	5.30287
	LmxM.30.1730	7.77881	8.12712	8.05275	7.97671	7.96265	7.82777
	LmxM.13.1040	7.90948	6.9274	7.2269	7.91173	7.8062	7.77873
	LmxM.31.3830	8.29141	7.68153	7.69813	7.58723	7.63303	7.617
	LmxM.08_29.0470	6.56515	6.40214	6.76111	7.08016	6.99645	6.91259
	LmxM.32.1430	6.39713	6.23435	7.145	6.28338	6.39593	6.23298
	LmxM.34.4630	9.79093	9.91699	9.57277	9.43198	9.3592	9.42474
	LmxM.24.1660	6.85188	6.40214	6.06896	6.00666	6.05482	6.02215
	LmxM.10.1240	8.80939	8.91848	8.80543	8.97976	9.01083	8.7553
	LmxM.25.0560	8.0293	7.74536	8.1399	8.07715	8.11827	8.21999
	LmxM.36.5380	9.66709	9.70864	9.96762	9.36026	9.30029	9.31733
	LmxM.16.1490	8.96775	8.64493	8.60561	8.8299	8.81329	8.84093
	LmxM.30.2850	7.09097	7.39359	6.86708	6.63395	6.57146	6.78064
	LmxM.22.1110	9.16379	8.80325	9.525	9.68128	9.62874	9.58852
	LmxM.12.0070	8.24266	8.86202	9.23952	8.36627	8.43069	8.45583
	LmxM.32.0020	6.20693	6.40214	4.6893	5.35066	5.38188	5.23079
	LmxM.23.1000	8.63148	8.54087	9.02736	8.48881	8.48289	8.52408
	LmxM.31.2160	8.90648	8.77295	8.57466	7.61631	7.58327	7.60655
	LmxM.03.0310	7.09097	6.55244	6.96579	6.98923	6.93228	7.01214
	LmxM.29.1880	6.71563	5.25339	5.40373	5.85769	5.78824	5.82238
	LmxM.33.2620	5.72929	7.13227	6.52252	7.77013	7.75647	7.7992
	LmxM.10.1050	6.71563	6.40214	6.52252	6.29141	6.41772	6.43388
	LmxM.25.0040	7.90948	8.30708	8.05275	8.31693	8.29548	8.28606
	LmxM.08.1040	9.05505	8.50444	8.60561	8.50056	8.49831	8.61258
	LmxM.26.2460	7.29601	7.54473	7.44791	7.75278	7.72258	7.75931
	LmxM.28.1260	7.29601	7.86512	7.69813	7.80563	7.70717	7.64646
	LmxM.28.0790	7.29601	7.61476	7.37794	7.99466	8.02136	7.87458
	LmxM.33.0420	5.41415	4.29072	4.13203	5.07154	4.99896	5.15082
	LmxM.20.0540	8.38423	8.38929	7.9113	7.319	7.3166	7.4466
	LmxM.36.2900	6.56515	7.31163	7.05818	6.95676	6.95606	7.04016
	LmxM.01.0520	9.80778	9.90307	9.49226	9.67553	9.55976	9.63188
	LmxM.13.0660	8.7053	8.74199	8.22208	8.75344	8.69593	8.69771
	LmxM.29.2780	5.72929	4.29072	5.66107	6.31919	6.4621	6.31048
	LmxM.17.1290	10.6382	10.9093	10.7624	10.3643	10.346	10.5402
	LmxM.26.1460	6.97637	7.13227	6.96579	7.31309	7.37346	7.21354
	LmxM.23.0060	7.4755	7.03347	7.80865	7.19277	7.33866	7.3307
	LmxM.23.1405	7.97063	7.03347	7.96001	7.72413	7.77488	7.92173
	LmxM.14.0740	7.77881	7.74536	7.9113	8.41351	8.50596	8.47976
	LmxM.32.2090	7.84563	8.26415	8.3736	8.18998	8.13919	7.98364
	LmxM.11.0140	7.38854	7.61476	7.9113	7.31111	7.25437	7.33432
	LmxM.20.1240	8.4285	8.21991	8.22208	8.51178	8.42935	8.33347
	LmxM.15.0930	8.7053	8.38929	8.85778	7.73448	7.72403	7.8444
	LmxM.11.1350	8.5931	8.54087	8.3736	7.92406	7.96573	7.94207
	LmxM.03.0800	7.38854	7.61476	7.30439	7.61391	7.54995	7.46986
	LmxM.36.2480	7.29601	7.13227	7.145	7.12357	7.16054	7.17969
	LmxM.30.0090	9.13736	9.10033	9.33495	8.57897	8.59154	8.53908
	LmxM.23.0610	6.85188	6.04444	7.30439	7.68806	7.75218	7.58084
	LmxM.34.2820	4.44759	5.82569	5.87938	6.5359	6.68065	6.45734
	LmxM.24.1790	8.13992	8.54087	8.57466	7.75351	7.80964	7.84947
	LmxM.34.4020	8.0293	8.12712	8.3736	8.71997	8.7348	8.57936
	LmxM.08_29.0830	7.38854	7.54473	7.96001	7.48233	7.48089	7.54531
	LmxM.34.1410	10.0955	10.2497	10.0145	10.1566	10.0842	10.1978
	LmxM.34.0980	8.90648	8.57639	8.93291	8.93205	8.87629	8.84634
	LmxM.22.1160	6.97637	7.03347	7.145	6.89482	6.82356	6.97314
	LmxM.30.1440	10.6569	10.4735	10.3971	10.8821	10.8695	11.0006
	LmxM.34.4030	9.46941	9.23981	9.23952	9.12565	9.17419	9.28539
	LmxM.36.0770	8.74084	7.74536	8.18157	7.85458	7.88979	7.85074
	LmxM.27.0870	9.18974	9.50245	9.02736	9.31812	9.25863	9.24117
	LmxM.09.0940	8.66886	8.89053	9.15836	8.64356	8.56127	8.63883
	LmxM.12.0680	8.4285	8.4287	8.7511	8.4637	8.53782	8.53042
	LmxM.20.1520	7.77881	7.92146	8.09698	8.49492	8.42622	8.3425
	LmxM.34.4270	8.66886	8.54087	8.5107	8.30854	8.33181	8.46785
	LmxM.23.1050	0	0	0	1.20481	0.71449	0.68482
	LmxM.10.0860	6.20693	6.68855	6.52252	6.60684	6.59237	6.67739
	LmxM.27.1160	6.71563	7.31163	7.37794	7.42597	7.47137	7.52006
	LmxM.18.0220	8.96775	9.10033	9.00432	8.75779	8.74955	8.77977
	LmxM.10.0980	7.29601	7.47114	6.86708	7.65107	7.59129	7.45245
	LmxM.31.1990	7.63511	7.68153	8.22208	8.26942	8.34466	8.27384
	LmxM.08_29.0805	6.56515	7.13227	6.06896	6.98552	7.10454	7.09033
	LmxM.28.0080	8.96775	8.74199	9.09435	9.04567	9.02273	8.82556
	LmxM.36.0130	8.13992	8.34877	7.96001	8.0008	8.05998	8.06825
	LmxM.16.0070	6.39713	6.9274	7.05818	7.10089	7.05208	7.01327
	LmxM.32.1050	7.4755	7.92146	7.51465	7.5067	7.58408	7.59526
	LmxM.24.1010	6.97637	6.68855	6.96579	6.758	6.77513	6.65001
	LmxM.07.0140	6.85188	6.68855	6.38659	6.86283	6.77372	6.85949
	LmxM.17.0082	11.5097	11.6164	11.5947	11.1611	11.0777	11.3056
	LmxM.02.0110	7.4755	7.54473	7.9113	8.21607	8.17108	8.1456
	LmxM.18.1650	7.77881	8.12712	7.75445	8.0263	8.07148	8.09788
	LmxM.24.1900	8.0293	8.02795	7.96001	7.87344	7.86885	7.83034
	LmxM.21.1560	7.63511	8.17426	7.51465	8.00508	7.98593	7.92354
	LmxM.29.3015	8.08567	7.86512	8.1399	7.28921	7.39834	7.40411
	LmxM.08.0840	5.98779	6.04444	6.52252	5.97956	6.06637	6.1157
	LmxM.32.2100	6.39713	7.61476	7.75445	7.46734	7.46789	7.22433
	LmxM.21.0300	6.20693	5.25339	5.66107	6.48951	6.44805	6.35041
	LmxM.28.0370	7.29601	7.22474	6.96579	7.08711	7.07284	7.19572
	LmxM.36.5180	9.13736	9.34656	9.31636	9.45206	9.48818	9.52153
	LmxM.28.2980	8.80939	8.54087	8.57466	8.29612	8.31206	8.3425
	LmxM.36.2710	9.62966	9.70864	9.27845	9.16226	9.14536	9.09871
	LmxM.27.0430	7.63511	7.03347	7.37794	7.46468	7.53839	7.58007
	LmxM.16.0360	9.46941	9.65979	9.7355	9.58241	9.52002	9.55706
	LmxM.04.0690	8.1922	8.17426	8.54304	8.43995	8.38671	8.36571
	LmxM.20.1410	7.19713	6.55244	7.145	7.17659	7.18723	7.30599
	LmxM.05.0780	8.96775	9.46503	9.37142	9.0572	8.91288	9.2092
	LmxM.18.1530	7.84563	8.17426	8.18157	8.24377	8.26525	8.25149
	LmxM.14.0090	8.33857	8.46707	8.5107	8.39405	8.4803	8.43192
	LmxM.36.5640	5.72929	6.23435	6.52252	6.51889	6.67463	6.52076
	LmxM.25.2120	8.7053	9.02519	9.07236	8.38844	8.40091	8.52369
	LmxM.25.1250	6.39713	6.9274	6.76111	6.9954	7.00006	6.90408
	LmxM.36.4390	8.33857	7.74536	8.1399	7.96357	7.97004	7.91932
	LmxM.17.0960	7.55751	7.13227	6.86708	7.12357	7.06825	7.13985
	LmxM.33.1070	7.90948	7.80648	7.86088	6.96558	6.96349	6.97198
	LmxM.05.0050	8.08567	8.4287	8.05275	8.04008	8.12214	8.12115
	LmxM.07.0020	8.33857	7.86512	7.96001	7.06384	7.14647	7.01666
	LmxM.15.0180	6.97637	7.13227	7.80865	7.51444	7.41107	7.37361
	LmxM.29.2765	7.09097	6.40214	6.64674	7.66196	7.67737	7.58693
	LmxM.34.1950	7.70875	7.97569	7.96001	7.66196	7.66679	7.80248
	LmxM.01.0580	7.55751	6.9274	7.63953	7.33366	7.20405	7.31151
	LmxM.34.3100	11.5045	11.2871	11.4741	10.8682	10.8382	10.8499
	LmxM.13.0950	7.4755	7.47114	7.37794	7.73816	7.5483	7.74984
	LmxM.14.0600	7.19713	6.68855	6.96579	6.97184	7.07512	7.13466
	LmxM.15.1360	5.01034	6.04444	5.09029	5.92895	5.90857	6.03334
	LmxM.27.2200	8.4285	8.50444	8.60561	7.95158	7.97188	8.10638
	LmxM.08_29.2870	7.77881	8.02795	6.96579	7.28217	7.32142	7.29858
	LmxM.13.1010	7.19713	6.40214	7.63953	6.97434	6.88091	6.94378
	LmxM.11.0980	7.4755	7.13227	6.64674	7.51787	7.57441	7.38589
	LmxM.27.1275	7.84563	7.03347	7.51465	7.37867	7.43798	7.26574
	LmxM.23.0340	9.8572	9.7713	9.76322	9.35668	9.37251	9.47569
	LmxM.31.2880	7.77881	7.68153	7.2269	7.59212	7.55733	7.40152
	LmxM.28.2540	7.70875	7.97569	7.51465	7.72487	7.63845	7.68033
	LmxM.08_29.1270	7.4755	7.74536	7.69813	8.09849	8.16519	8.01898
	LmxM.12.0100	7.63511	6.9274	7.145	7.92148	8.06862	7.95036
	LmxM.29.2845	9.21523	9.5208	9.4417	8.6986	8.76167	8.87866
	LmxM.29.0130	6.71563	7.13227	7.30439	6.94789	6.85185	6.96732
	LmxM.15.0620	7.09097	7.22474	8.18157	7.6115	7.55978	7.59979
	LmxM.36.3110	8.1922	8.07839	8.1399	7.89139	7.92192	7.95743
	LmxM.22.1660	6.20693	6.55244	7.05818	7.6743	7.70348	7.71202
	LmxM.27.0400	7.77881	7.86512	7.63953	7.27003	7.25033	7.2799
	LmxM.28.2790	11.3405	11.6543	11.5396	11.5832	11.5921	11.6748
	LmxM.31.2090	7.09097	8.02795	7.57844	7.28016	7.39651	7.47644
	LmxM.36.4000	7.38854	8.12712	8.00713	7.80913	7.92446	7.85768
	LmxM.08_29.1720	11.6978	11.4103	11.6588	11.3096	11.2667	11.4343
	LmxM.16.1460	9.93597	9.91699	9.85622	10.6578	10.5018	10.5258
	LmxM.26.1260	6.97637	6.55244	6.86708	7.11341	7.07398	6.75111
	LmxM.09.0060	9.4264	9.32583	9.33495	9.18831	9.21418	9.02996
	LmxM.27.0980	7.09097	7.31163	7.37794	7.84779	7.76428	7.69379
	LmxM.07.0750	5.72929	6.55244	6.06896	5.81373	5.83219	5.87061
	LmxM.20.1070	6.20693	6.23435	6.52252	6.30537	6.29553	6.35041
	LmxM.32.2940	7.90948	7.80648	7.63953	7.9052	7.90723	7.77273
	LmxM.36.1280	5.41415	6.23435	6.38659	5.89244	5.70797	5.9995
	LmxM.14.1150	7.4755	6.9274	7.44791	7.55004	7.52339	7.37096
	LmxM.07.1080	7.97063	8.46707	8.40911	8.6416	8.67761	8.63957
	LmxM.30.0720	9.82444	9.93078	10.1039	10.0499	10.0114	9.97312
	LmxM.28.2010	7.38854	7.54473	7.05818	7.15143	7.18511	7.22335
	LmxM.24.2200	6.97637	7.54473	7.2269	6.84928	6.98189	6.9053
	LmxM.36.5830	7.38854	7.61476	6.96579	7.82513	7.69978	7.57395
	LmxM.24.1410	5.98779	4.29072	6.06896	7.06501	6.94484	6.84939
	LmxM.03.0090	8.0293	7.61476	7.57844	7.61471	7.55815	7.72244
	LmxM.23.1620	5.41415	5.82569	5.66107	6.1768	6.25373	6.36466
	LmxM.28.2300	7.29601	6.55244	7.145	7.35202	7.35476	7.411
	LmxM.29.3310	9.68544	9.44595	9.64902	9.65758	9.68561	9.73318
	LmxM.06.0150	6.56515	5.82569	5.87938	7.06852	7.0648	7.14914
	LmxM.31.0080	8.84249	8.97282	8.95711	8.96476	9.07281	9.05241
	LmxM.36.0720	6.97637	5.56773	5.40373	6.44518	6.34376	6.29568
	LmxM.33.1130	7.38854	7.74536	7.86088	7.67122	7.71965	7.64865
	LmxM.27.0680	10.2013	10.5198	10.2676	10.4414	10.4052	10.3265
	LmxM.26.0590	7.09097	7.03347	6.38659	7.43416	7.41107	7.30599
	LmxM.08_29.2720	7.97063	8.12712	8.47763	8.23598	8.24507	8.30973
	LmxM.30.1220	10.8964	10.7078	10.7347	10.7943	10.7425	10.7235
	LmxM.33.1245	5.98779	6.23435	5.66107	5.41827	5.47491	5.56598
	LmxM.36.1600	9.38207	9.60922	9.3533	8.96068	8.99431	9.14846
	LmxM.27.2180	7.90948	7.74536	7.63953	7.24128	7.25941	7.33251
	LmxM.24.1090	8.80939	8.61107	8.95711	8.78615	8.72682	8.8136
	LmxM.28.0360	3.51224	4.29072	3.21205	3.52974	3.33335	3.72806
	LmxM.04.0020	7.4755	7.03347	6.96579	7.65185	7.76287	7.68459
	LmxM.27.2090	8.33857	8.77295	8.18157	8.48444	8.47034	8.6137
	LmxM.31.1420	6.85188	6.55244	7.80865	7.54669	7.61742	7.58693
	LmxM.06.0560	11.4626	11.26	11.1354	11.2262	11.2699	11.1663
	LmxM.23.1025	8.63148	8.91848	8.54304	8.48356	8.50808	8.49482
	LmxM.17.1330	7.29601	7.22474	7.44791	7.30616	7.31175	7.35052
	LmxM.12.0170	7.55751	7.13227	7.37794	6.87089	6.88091	6.86326
	LmxM.36.0970	8.7053	8.50444	8.98091	8.79747	8.91735	8.85583
	LmxM.19.0790	8.08567	8.38929	8.40911	7.46557	7.58167	7.58541
	LmxM.36.6630	6.39713	6.55244	6.52252	7.05206	7.12345	7.12527
	LmxM.08_29.2640	8.4285	8.30708	7.69813	8.03948	8.08403	7.93791
	LmxM.26.1030	8.08567	8.07839	8.29982	7.62984	7.73275	7.72589
	LmxM.32.0570	8.13992	7.92146	7.86088	8.32381	8.30233	8.33257
	LmxM.08_29.2500	8.90648	8.4287	8.80543	8.20601	8.10209	8.03466
	LmxM.36.1980	6.71563	6.9274	7.145	7.29921	7.34531	7.16755
	LmxM.30.0850	6.39713	6.23435	5.87938	6.24044	6.28173	6.17351
	LmxM.17.0260	9.44806	9.40701	9.37142	9.3823	9.37135	9.32099
	LmxM.24.1110	8.08567	8.07839	8.26147	8.05136	8.1166	8.06771
	LmxM.36.3080	5.98779	6.81291	7.05818	5.16197	5.11912	5.26538
	LmxM.26.1110	8.24266	8.4287	8.44378	8.87638	8.77826	8.8712
	LmxM.32.1780	8.87484	8.80325	8.88326	8.94006	8.95727	8.89379
	LmxM.34.0180	8.7053	8.94591	8.98091	8.68227	8.79917	8.57859
	LmxM.14.1220	9.21523	9.80164	9.77688	9.26784	9.19905	9.24623
	LmxM.36.2050	8.0293	7.31163	7.44791	7.56171	7.57844	7.4187
	LmxM.10.0320	7.84563	7.74536	7.75445	7.91888	7.85627	7.83355
	LmxM.33.3720	6.39713	6.23435	6.38659	7.21512	7.39377	7.37449
	LmxM.27.0280	6.71563	6.81291	7.05818	7.08941	7.14102	7.13778
	LmxM.33.1350	6.85188	6.81291	7.2269	6.67291	6.61456	6.53501
	LmxM.36.5920	7.19713	7.74536	7.80865	7.84983	7.8629	7.82004
	LmxM.11.0200	6.20693	6.68855	6.2365	5.53115	5.48527	5.65564
	LmxM.08_29.1990	5.98779	5.25339	5.40373	6.06407	6.10046	6.05108
	LmxM.21.1570	7.90948	8.38929	8.00713	8.9159	8.81054	8.79432
	LmxM.07.0740	8.38423	8.38929	8.54304	8.79642	8.75062	8.67788
	LmxM.24.1080	7.90948	7.74536	8.05275	7.45219	7.55569	7.60954
	LmxM.26.1540	9.08301	8.34877	8.93291	8.31644	8.31158	8.44581
	LmxM.06.0240	8.13992	7.39359	8.05275	8.26789	8.26475	8.25436
	LmxM.30.3010	7.29601	7.86512	7.9113	8.24377	8.20907	8.32712
	LmxM.06.0090	8.55368	8.61107	7.9113	9.02504	9.10339	8.93496
	LmxM.29.3500	11.4572	11.5239	11.5195	11.6508	11.656	11.6989
	LmxM.23.1590	6.85188	7.68153	7.44791	5.83862	5.97867	5.97416
	LmxM.01.0330	6.56515	6.23435	6.06896	7.24955	7.35852	7.22921
	LmxM.26.2530	7.09097	6.9274	7.44791	7.32096	7.38273	7.24951
	LmxM.34.2260	8.24266	8.77295	8.3736	8.68951	8.66893	8.71971
	LmxM.23.0790	7.19713	6.68855	7.2269	7.48584	7.45389	7.49841
	LmxM.31.1670	6.71563	5.82569	6.76111	6.76812	6.90682	6.79518
	LmxM.10.0945	9.08301	9.28346	8.85778	8.51393	8.53658	8.76842
	LmxM.31.2180	10.1091	10.1821	10.0821	9.30676	9.33316	9.51814
	LmxM.30.0960	8.74084	8.91848	8.98091	9.43742	9.47026	9.38662
	LmxM.20.0350	8.13992	7.86512	8.18157	7.97359	7.96079	8.00597
	LmxM.34.3040	7.55751	7.31163	7.63953	7.96608	7.89174	7.70364
	LmxM.29.0960	7.55751	7.61476	7.57844	7.87945	7.7986	7.9072
	LmxM.14.0200	7.29601	7.31163	7.44791	7.06149	7.0671	7.11266
	LmxM.29.0050	9.33634	9.62628	9.63409	8.89726	8.93225	8.89594
	LmxM.29.2880	8.1922	7.03347	8.05275	7.45845	7.46178	7.54843
	LmxM.17.1130	7.09097	6.81291	7.05818	6.97558	7.02749	7.10949
	LmxM.20.0200	5.41415	6.68855	6.38659	7.05325	7.05672	7.10844
	LmxM.34.3090	7.29601	8.02795	8.00713	7.60346	7.57522	7.43145
	LmxM.08_29.0610	8.77552	8.99924	9.116	8.54702	8.60229	8.6896
	LmxM.28.0380	7.97063	8.26415	7.96001	8.19588	8.2557	8.26532
	LmxM.07.0620	7.84563	8.61107	8.29982	8.11726	8.15657	8.1085
	LmxM.12.0410	9.38207	9.7713	9.5411	9.33934	9.32885	9.50494
	LmxM.25.0190	8.55368	8.80325	8.60561	8.34181	8.35929	8.43235
	LmxM.19.1260	5.41415	4.8509	5.66107	5.85227	5.94154	5.90515
	LmxM.25.1760	7.38854	7.22474	7.51465	7.445	7.45037	7.51608
	LmxM.26.1680	5.72929	6.55244	6.2365	5.987	5.89569	5.93888
	LmxM.08_29.1460	7.97063	8.46707	8.60561	8.52887	8.50001	8.40589
	LmxM.26.1940	6.85188	7.54473	7.05818	7.45398	7.4644	7.44744
	LmxM.32.0290	7.63511	6.68855	6.06896	7.76148	7.81101	7.48787
	LmxM.30.0630	7.77881	7.97569	7.86088	8.43814	8.43159	8.33257
	LmxM.36.0730	4.44759	5.82569	6.2365	4.33207	4.42686	3.86468
	LmxM.08_29.0050	7.29601	6.68855	6.96579	7.2588	7.30007	7.24084
	LmxM.29.0405	6.71563	6.68855	7.30439	7.31801	7.22067	7.24759
	LmxM.27.1330	7.63511	7.47114	6.86708	7.63853	7.75931	7.63915
	LmxM.34.0820	10.0817	10.3247	10.093	9.94497	9.89885	9.72837
	LmxM.34.5290	10.0678	9.91699	10.0145	9.05926	9.10843	9.1238
	LmxM.36.4950	7.38854	7.13227	7.2269	7.3239	7.2873	7.30321
	LmxM.36.0490	8.63148	8.94591	8.72315	8.69216	8.74489	8.47854
	LmxM.34.2150	9.98125	10.1112	10.1254	9.7992	9.77469	9.66086
	LmxM.27.0370	7.38854	7.54473	7.9113	7.26289	7.36039	7.31151
	LmxM.24.0940	7.63511	8.07839	7.75445	7.71519	7.79097	7.95331
	LmxM.33.2790	8.29141	8.38929	8.09698	8.47961	8.48547	8.45791
	LmxM.31.1140	7.09097	7.39359	7.37794	7.80843	7.82399	7.78603
	LmxM.36.6610	7.90948	7.61476	7.9113	8.27854	8.22616	8.2351
	LmxM.34.4850	9.64849	9.87481	9.85622	9.60152	9.54209	9.71296
	LmxM.31.0570	7.90948	7.68153	7.2269	7.42779	7.54004	7.50808
	LmxM.08.1200	7.38854	6.81291	6.2365	7.45398	7.50484	7.58389
	LmxM.29.1010	8.90648	8.64493	8.9083	8.84568	8.81602	8.79333
	LmxM.34.1930	7.19713	7.03347	7.2269	6.86417	6.91451	6.84813
	LmxM.31.2290	5.41415	6.68855	5.66107	7.02582	7.09442	6.96965
	LmxM.17.0340	8.13992	7.68153	7.57844	7.71743	7.67887	7.57549
	LmxM.16.1400	7.63511	6.68855	6.76111	7.55088	7.52422	7.59072
	LmxM.09.1380	6.71563	7.54473	6.06896	7.0234	6.87041	7.02229
	LmxM.33.1600	5.72929	4.8509	6.52252	5.27164	5.41477	5.40982
	LmxM.34.5100	10.5608	9.94444	10.3152	9.53625	9.46351	9.73781
	LmxM.17.0600	8.80939	8.50444	9.00432	8.58266	8.6161	8.69807
	LmxM.05.0250	5.41415	6.04444	6.52252	6.46485	6.40868	6.4203
	LmxM.10.0140	8.33857	8.30708	8.18157	8.46725	8.46904	8.51373
	LmxM.25.1443	9.11044	8.57639	8.47763	6.38074	6.30919	5.84543
	LmxM.34.4240	5.72929	5.56773	6.06896	5.84409	5.73137	5.37504
	LmxM.31.1220	8.7053	7.97569	8.69465	9.00441	9.00154	8.88362
	LmxM.32.1610	8.93744	8.57639	8.77852	8.46014	8.49874	8.58012
	LmxM.27.2470	7.4755	7.80648	7.9113	8.07366	8.02136	8.00938
	LmxM.30.2340	8.13992	7.61476	7.80865	8.0063	8.05767	8.03188
	LmxM.22.1200	6.39713	6.81291	6.06896	6.3845	6.42132	6.31048
	LmxM.09.1020	8.1922	8.57639	8.54304	8.00386	8.01004	7.99799
	LmxM.24.1530	7.63511	7.13227	7.30439	7.94904	7.96635	7.94088
	LmxM.08.0480	6.85188	7.13227	6.96579	7.06267	7.07741	7.17464
	LmxM.30.1210	9.90498	9.91699	10.3971	10.1483	10.0343	9.87511
	LmxM.29.3540	6.97637	7.22474	7.75445	7.78657	7.84358	7.69591
	LmxM.14.1040	9.88922	9.74031	9.23952	9.41185	9.50228	9.41963
	LmxM.27.1850	9.05505	8.97282	8.95711	8.89989	8.86642	8.88517
	LmxM.16.1610	9.21523	9.14834	9.19951	8.7181	8.77791	8.84475
	LmxM.03.0210	8.7053	8.50444	8.5107	8.06548	8.03317	8.12429
	LmxM.34.0730	6.97637	8.02795	8.26147	8.05372	8.06229	8.01164
	LmxM.34.2860	7.77881	8.71036	7.86088	7.36255	7.37995	7.4616
	LmxM.12.1260	8.66886	9.12454	8.80543	8.70124	8.70002	8.60921
	LmxM.07.1040	7.29601	7.03347	7.57844	7.29721	7.32911	7.34514
	LmxM.33.1180	7.38854	7.13227	6.86708	7.36826	7.303	7.25908
	LmxM.08_29.0230	7.4755	7.74536	6.64674	7.24335	7.33198	7.35142
	LmxM.32.1260	8.0293	8.38929	7.96001	8.24221	8.27871	8.21164
	LmxM.30.1420	7.84563	7.61476	7.37794	8.24428	8.22719	7.99284
	LmxM.01.0510	5.01034	5.82569	6.06896	4.83916	4.83586	5.01285
	LmxM.29.0630	8.90648	9.48386	9.02736	8.79465	8.79571	8.79498
	LmxM.31.3960	8.87484	8.34877	8.18157	8.27905	8.29401	8.36483
	LmxM.28.1940	10.214	10.1471	10.1147	9.61199	9.46504	9.49343
	LmxM.25.0990	6.85188	7.54473	6.64674	6.99047	6.90811	7.07957
	LmxM.16.0830	7.77881	7.68153	7.80865	8.20282	8.24457	8.23267
	LmxM.32.1760	5.41415	5.82569	5.09029	0.903076	1.54731	1.54782
	LmxM.36.6490	7.63511	7.54473	6.64674	6.99785	7.15082	7.0468
	LmxM.11.1200	8.29141	8.38929	9.00432	8.38797	8.40592	8.39378
	LmxM.26.0650	9.11044	8.86202	8.66558	8.94134	8.94482	8.94892
	LmxM.19.1040	9.24028	9.34656	9.4417	9.13433	9.09468	9.21216
	LmxM.31.0320	5.72929	5.82569	6.52252	6.26717	6.25977	6.17553
	LmxM.33.0340	7.19713	7.22474	7.69813	8.33162	8.32606	8.33844
	LmxM.14.0570	9.02653	8.89053	8.54304	8.80767	8.72025	8.83966
	LmxM.03.0670	6.39713	5.82569	6.76111	5.14876	5.0649	5.4269
	LmxM.23.0320	6.39713	6.81291	7.05818	7.13812	7.14212	7.15428
	LmxM.21.0110	7.19713	7.68153	7.2269	7.35873	7.30397	7.27708
	LmxM.34.1060	7.63511	7.54473	7.44791	7.48058	7.44861	7.4838
	LmxM.29.3330	7.4755	7.31163	6.96579	7.32976	7.45301	7.41014
	LmxM.08_29.1250	6.97637	7.31163	8.26147	7.9823	8.00345	7.93373
	LmxM.28.1650	8.38423	7.61476	8.09698	8.56288	8.55021	8.48874
	LmxM.23.1045	7.4755	6.68855	7.57844	7.29122	7.2774	7.33974
	LmxM.12.1330	7.77881	8.12712	7.96001	8.24118	8.29891	8.24765
	LmxM.30.1080	8.13992	8.21991	8.18157	8.23494	8.241	8.22048
	LmxM.07.0420	8.4285	8.64493	8.54304	8.25357	8.29155	8.42811
	LmxM.18.0080	8.29141	8.07839	8.60561	7.94012	8.01363	7.95567
	LmxM.31.0730	8.74084	8.61107	8.57466	8.68913	8.71696	8.61519
	LmxM.26.1755	6.39713	6.23435	5.09029	6.09653	6.0525	6.04224
	LmxM.36.1950	8.47144	8.4287	8.47763	8.49361	8.50299	8.46661
	LmxM.36.2570	8.1922	8.12712	7.96001	8.07482	8.09591	7.97089
	LmxM.27.0890	7.55751	7.80648	7.44791	8.05961	8.04839	7.94207
	LmxM.32.0390	6.85188	6.40214	6.52252	6.65901	6.60668	6.59366
	LmxM.33.0380	8.47144	8.26415	8.00713	7.79719	7.77347	8.11905
	LmxM.13.0980	8.63148	8.67802	8.5107	8.67653	8.66893	8.70648
	LmxM.04.0400	7.84563	7.80648	8.22208	7.30517	7.3632	7.46738
	LmxM.16.0630	7.09097	7.22474	6.52252	7.31013	7.29713	7.32524
	LmxM.14.0970	8.47144	7.92146	8.1399	8.33891	8.42757	8.37674
	LmxM.31.3010	11.122	11.1346	11.1617	11.0832	11.0961	11.134
	LmxM.13.1630	9.08301	9.1948	9.21966	9.23983	9.25106	9.25391
[truncated: 6,152 more rows]

## Sheet: Legend
	S1 Table. Identified transcripts found enriched with LeishIF4E-3 – manual categorization.
	The LeishIF4E-3 associated transcripts were enriched by pull-down analysis over streptavidin-Sepharose beads. The transcripts were subjected RNA-seq analysis and the identified transcripts were compared to the transcripts identified in total RNA from SBP-tagged 4E3 expressing cells. Total mRNAs enriched over a poly dT column served as control. Enrichment of specific transcripts in the pulled down…
Sheet 1
Column
B	Gene ID	Identification associated with that particular gene
C	BaseMean	Mean across all six normalised sample counts
D	log2FoldChange	Log2 fold difference between the base mean of each transcipt identified in 4E3 and transcripts identified in total
E	lfcSE	Log fold change in the standard error
F	Statistic	Wald statistics is based on the ratio of log fold change over standard error
G	P adj	Adjusted P value for the Wald's test between the base mean of each transcript identified in 4E3 and transcripts identified in total
H	PD mean	Mean across pull down normalised sample counts
I	Description	Conventional annotation associated with the gene to which transcript in mapped
Sheet 2
B	Gene ID	Identification associated with that particular gene
C	PD 4E3-SBP RNA-1	Log2 of DESeq2 normalised read counts for pulled down RNA obtained from LeishIF4E-3-SBP
D	PD 4E3-SBP RNA-2	Log2 of DESeq2 normalised read counts for pulled down RNA obtained from LeishIF4E-3-SBP
E	PD 4E3-SBP RNA-3	Log2 of DESeq2 normalised read counts for pulled down RNA obtained from LeishIF4E-3-SBP
F	4E3-SBP Total-1	Log2 of DESeq2 normalised read counts for total RNA obtained from LeishIF4E-3-SBP
G	4E3-SBP Total-2	Log2 of DESeq2 normalised read counts for total RNA obtained from LeishIF4E-3-SBP
H	4E3-SBP Total-3	Log2 of DESeq2 normalised read counts for total RNA obtained from LeishIF4E-3-SBP
