# Supplementary material for: Deletion of a Single LeishIF4E-3 Allele by the CRISPR-Cas9 System Alters Cell Morphology and Infectivity of Leishmania
Source: mSphere. 2019 Sep 4;4(5):e00450-19. doi: 10.1128/mSphere.00450-19 (PMC6731530; doi:10.1128/mSphere.00450-19)
Supplement: TABLE S2 [file mSphere.00450-19-st002.xlsx]

## Sheet: GO term
	ID	Name	Bgd count	Result count	Result gene list	Pct of bgd	Fold enrichment	Odds ratio	P-value	Benjamini	Bonferroni
	GO:0010468	Regulation of gene expression	49	2	LmxM.30.1340,LmxM.34.1040,	4.1	6.63	7.32	0.0359885	0.180785	1
	GO:0007018	Microtubule-based movement	90	3	LmxM.13.0700,LmxM.14.1110,LmxM.14.1120,	3.3	5.41	6.11	0.0171831	0.180785	1
	GO:0006468	Protein phosphorylation	203	4	LmxM.36.0910,LmxM.36.2290,LmxM.36.4250,LmxM.36.4550,	2	3.2	3.62	0.0340707	0.180785	1

## Sheet: Legend
	S2 Table. Identified transcripts found enriched with LeishIF4E-3 – classification by GO term enrichment.
	The LeishIF4E-3 associated transcripts were enriched by pull-down analysis over streptavidin-sepharose beads and were subjected to RNA-Seq analysis. The transcripts that were found enriched with LeishIF4E-3 are given in Supplemental Table 1, were analyzed for by the GO term enrichment tool based on molecular processes. All GO terms were enriched by at least three fold as compared to the gene sets…
Column
B	ID	Gene Ontology ID
C	Name	Gene Onotology Term
D	Bgd count	Number of Genes with this term in the background
E	Result count	Number of Genes with this term in the Results
F	Result gene list	Genes from the result that belong to this term
G	Pct of bgd	Of the genes in the background with this term, the percentage of genes present in the results
H	Fold enrichment	Precentage of gene with this term in the results divided by percentage of genes with this term present in the background
I	Odds ratio	Odds ration statistic from the Fisher's extact test
J	P-value	P-value from the Fisher's extact test
K	Benjamini	Benjamini-Hochberg false discovery rate
L	Bonferroni	Bonferroni adjusted P-value
